# Supplementary material for: Transcriptional activity of transposable elements in maize
Source: BMC Genomics. 2010 Oct 25;11:601. doi: 10.1186/1471-2164-11-601 (PMC3091746; doi:10.1186/1471-2164-11-601)
Supplement: Additional file 1 — Maize ESTs displaying sequence homology with TEs. [file 1471-2164-11-601-S1.XLS]

## Sheet: todos
Family	Class	Accession	Description	Group		E-value
Ac Ds	DNA transposon	CD435731	EL01N0365E01.b Endosperm_3 Zea mays cDNA, mRNA sequence	ENDOSPERM	W22	2e-36
Ac Ds	DNA transposon	AI665291	605009C08.x2 605 - Endosperm cDNA library from Schmidt lab Zea mays cDNA, mRNA sequence	ENDOSPERM	OH43	2e-60
Ac Ds	DNA transposon	EE011954	ZM_BFc0059G14.r ZM_BFc Zea mays cDNA clone ZM_BFc0059G14 5', mRNA sequence	MIX	B73	2e-112
Ac Ds	DNA transposon	EE011953	ZM_BFc0059G14.f ZM_BFc Zea mays cDNA clone ZM_BFc0059G14 3', mRNA sequence	MIX	B73	2e-111
Ac Ds	DNA transposon	EB705648	ZM_BFb0351M01.r ZM_BFb Zea mays cDNA 5', mRNA sequence	MIX	B73	5e-81
Ac Ds	DNA transposon	EB705647	ZM_BFb0351M01.f ZM_BFb Zea mays cDNA 3', mRNA sequence	MIX	B73	5e-81
Ac Ds	DNA transposon	EB704024	ZM_BFb0349D24.r ZM_BFb Zea mays cDNA 5', mRNA sequence	MIX	B73	5e-81
Ac Ds	DNA transposon	EB704023	ZM_BFb0349D24.f ZM_BFb Zea mays cDNA 3', mRNA sequence	MIX	B73	5e-81
Ac Ds	DNA transposon	DR810395	ZM_BFb0038A21.f ZM_BFb Zea mays cDNA 3', mRNA sequence	MIX	B73	2e-86
Ac Ds	DNA transposon	EY956047	Contag_5620 Maize ovary - Eveland 2007 Zea mays cDNA, mRNA sequence	OVARY	W22 y Vp1	3e-40
Ac Ds	DNA transposon	EG163841	MSAM293728_0058_0249 LCM-dissected maize inbred line Mo17 shoot apical meristem cDNA Zea mays cDNA, mRNA sequence	SAM	Mo17	6e-36
Ac Ds	DNA transposon	EG159802	MSAM287162_0991_3080 LCM-dissected maize inbred line Mo17 shoot apical meristem cDNA Zea mays cDNA, mRNA sequence	SAM	Mo17	5e-37
Ac Ds	DNA transposon	DW837077	MSAM278224_0207_1572 LCM-dissected maize shoot apical meristem cDNA Zea mays cDNA, mRNA sequence	SAM	B73	2e-41
Ac Ds	DNA transposon	DW965481	MSAM271316_2856_3433 LCM-dissected maize shoot apical meristem cDNA Zea mays cDNA, mRNA sequence	SAM	B73	4e-50
Ac Ds	DNA transposon	EG145986	MSAM259837_0030_1000 LCM-dissected maize inbred line Mo17 shoot apical meristem cDNA Zea mays cDNA, mRNA sequence	SAM	Mo17	6e-42
Ac Ds	DNA transposon	DW823688	MSAM247147_0743_3267 LCM-dissected maize shoot apical meristem cDNA Zea mays cDNA, mRNA sequence	SAM	B73	4e-25
Ac Ds	DNA transposon	EG277062	MSAM235164_3238_0146 LCM-dissected maize inbred line Mo17 shoot apical meristem cDNA Zea mays cDNA, mRNA sequence	SAM	Mo17	1e-25
Ac Ds	DNA transposon	EG149689	MSAM225728_0357_0686 LCM-dissected maize inbred line Mo17 shoot apical meristem cDNA Zea mays cDNA, mRNA sequence	SAM	Mo17	7e-41
Ac Ds	DNA transposon	EG151329	MSAM223421_1126_3709 LCM-dissected maize inbred line Mo17 shoot apical meristem cDNA Zea mays cDNA, mRNA sequence	SAM	Mo17	4e-38
Ac Ds	DNA transposon	DW928388	MSAM186035_3224_0421 LCM-dissected maize shoot apical meristem cDNA Zea mays cDNA, mRNA sequence	SAM	B73	2e-30
Ac Ds	DNA transposon	DW927742	MSAM184645_2780_3822 LCM-dissected maize shoot apical meristem cDNA Zea mays cDNA, mRNA sequence	SAM	B73	5e-49
Ac Ds	DNA transposon	EG099430	MSAM167670_1342_0855 LCM-dissected maize inbred line Mo17 shoot apical meristem cDNA Zea mays cDNA, mRNA sequence	SAM	Mo17	1e-51
Ac Ds	DNA transposon	EG114744	MSAM159080_1288_0438 LCM-dissected maize inbred line Mo17 shoot apical meristem cDNA Zea mays cDNA, mRNA sequence	SAM	Mo17	3e-33
Ac Ds	DNA transposon	DW898829	MSAM119790_3413_1683 LCM-dissected maize shoot apical meristem cDNA Zea mays cDNA, mRNA sequence	SAM	B73	3e-39
Ac Ds	DNA transposon	DW888064	MSAM099011_3898_2125 LCM-dissected maize shoot apical meristem cDNA Zea mays cDNA, mRNA sequence	SAM	B73	2e-23
Ac Ds	DNA transposon	EG228108	MSAM085250_2636_0524 LCM-dissected maize inbred line Mo17 shoot apical meristem cDNA Zea mays cDNA, mRNA sequence	SAM	Mo17	7e-35
Ac Ds	DNA transposon	EG074569	MSAM074361_0270_1716 LCM-dissected maize inbred line Mo17 shoot apical meristem cDNA Zea mays cDNA, mRNA sequence	SAM	Mo17	8e-53
Ac Ds	DNA transposon	EG185186	MSAM034144_2723_0988 LCM-dissected maize inbred line Mo17 shoot apical meristem cDNA Zea mays cDNA, mRNA sequence	SAM	Mo17	2e-23
Bs1	Copia	AW573421	660075E03.y1 660 - Mixed stages of anther and pollen Zea mays cDNA, mRNA sequence	MALE FLOWER	OH43	0
Bs1	Copia	EE180995	ZM_BFc0163J08.r ZM_BFc Zea mays cDNA clone ZM_BFc0163J08 5', mRNA sequence	MIX	B73	3e-69
Bs1	Copia	EB818014	ZM_BFb0374K11.f ZM_BFb Zea mays cDNA 3', mRNA sequence	MIX	B73	4e-99
Bs1	Copia	EB641086	ZM_BFb0330G22.f ZM_BFb Zea mays cDNA 3', mRNA sequence	MIX	B73	4e-23
Bs1	Copia	DY691059	ZM_BFb0290K10.r ZM_BFb Zea mays cDNA 5', mRNA sequence	MIX	B73	5e-54
Bs1	Copia	DY691058	ZM_BFb0290K10.f ZM_BFb Zea mays cDNA 3', mRNA sequence	MIX	B73	5e-54
Bs1	Copia	DY621927	ZM_BFb0286I02.f ZM_BFb Zea mays cDNA 3', mRNA sequence	MIX	B73	5e-54
Bs1	Copia	DY535863	ZM_BFb0268G05.f ZM_BFb Zea mays cDNA 3', mRNA sequence	MIX	B73	4e-23
Bs1	Copia	DV531623	ZM_BFb0221N13.r ZM_BFb Zea mays cDNA 5', mRNA sequence	MIX	B73	3e-171
Bs1	Copia	DV522399	ZM_BFb0208B24.f ZM_BFb Zea mays cDNA 3', mRNA sequence	MIX	B73	6e-85
Bs1	Copia	DV520700	ZM_BFb0205K19.f ZM_BFb Zea mays cDNA 3', mRNA sequence	MIX	B73	5e-54
Bs1	Copia	DV519731	ZM_BFb0204E14.f ZM_BFb Zea mays cDNA 3', mRNA sequence	MIX	B73	4e-23
Bs1	Copia	DV519399	ZM_BFb0203M21.r ZM_BFb Zea mays cDNA 5', mRNA sequence	MIX	B73	4e-23
Bs1	Copia	DV519398	ZM_BFb0203M21.f ZM_BFb Zea mays cDNA 3', mRNA sequence	MIX	B73	4e-23
Bs1	Copia	DR807240	ZM_BFb0033H10.r ZM_BFb Zea mays cDNA 5', mRNA sequence	MIX	B73	3e-69
Cassandra	TRIM	CD981704	QAJ3c05.yg QAJ Zea mays cDNA clone QAJ3c05, mRNA sequence	LEAF	F2	9e-62
Cassandra	TRIM	CD979761	QAH1b03.yg QAH Zea mays cDNA clone QAH1b03, mRNA sequence	LEAF	F2	1e-60
Cassandra	TRIM	CF050427	QCM12c06.yg QCM Zea mays cDNA clone QCM12c06, mRNA sequence	MIX	F2	3e-156
Cassandra	TRIM	EY961674	Contag_11247 Maize ovary - Eveland 2007 Zea mays cDNA, mRNA sequence	OVARY	W22 y Vp1	1e-34
Cassandra	TRIM	CD975475	QAE5a05.yg QAE Zea mays cDNA clone QAE5a05, mRNA sequence	PERICARP	F2	9e-62
Cassandra	TRIM	DW972948	MSAM289129_3506_2978 LCM-dissected maize shoot apical meristem cDNA Zea mays cDNA, mRNA sequence	SAM	B73	6e-33
Cassandra	TRIM	DW971838	MSAM286454_2295_1795 LCM-dissected maize shoot apical meristem cDNA Zea mays cDNA, mRNA sequence	SAM	B73	1e-29
Cassandra	TRIM	EG158935	MSAM285804_1825_1895 LCM-dissected maize inbred line Mo17 shoot apical meristem cDNA Zea mays cDNA, mRNA sequence	SAM	Mo17	3e-43
Cassandra	TRIM	DW967449	MSAM275969_3246_3360 LCM-dissected maize shoot apical meristem cDNA Zea mays cDNA, mRNA sequence	SAM	B73	8e-31
Cassandra	TRIM	DW965289	MSAM270855_3613_1605 LCM-dissected maize shoot apical meristem cDNA Zea mays cDNA, mRNA sequence	SAM	B73	4e-35
Cassandra	TRIM	DW833777	MSAM270647_0097_1902 LCM-dissected maize shoot apical meristem cDNA Zea mays cDNA, mRNA sequence	SAM	B73	4e-22
Cassandra	TRIM	EG169124	MSAM269144_1699_3947 LCM-dissected maize inbred line Mo17 shoot apical meristem cDNA Zea mays cDNA, mRNA sequence	SAM	Mo17	3e-24
Cassandra	TRIM	DW940969	MSAM214073_2787_2200 LCM-dissected maize shoot apical meristem cDNA Zea mays cDNA, mRNA sequence	SAM	B73	3e-23
Cassandra	TRIM	EG117892	MSAM205474_1640_3031 LCM-dissected maize inbred line Mo17 shoot apical meristem cDNA Zea mays cDNA, mRNA sequence	SAM	Mo17	2e-26
Cassandra	TRIM	EG116387	MSAM202785_1159_3259 LCM-dissected maize inbred line Mo17 shoot apical meristem cDNA Zea mays cDNA, mRNA sequence	SAM	Mo17	5e-21
Cassandra	TRIM	EG218044	MSAM110177_3826_2763 LCM-dissected maize inbred line Mo17 shoot apical meristem cDNA Zea mays cDNA, mRNA sequence	SAM	Mo17	5e-21
Cassandra	TRIM	EG182289	MSAM022586_2725_1657 LCM-dissected maize inbred line Mo17 shoot apical meristem cDNA Zea mays cDNA, mRNA sequence	SAM	Mo17	4e-22
Cassandra	TRIM	EG052095	MSAM021539_1629_0112 LCM-dissected maize inbred line Mo17 shoot apical meristem cDNA Zea mays cDNA, mRNA sequence	SAM	Mo17	4e-29
CentA	Gypsy	BM269149	MEST405-C09.univ ISUM5-RN Zea mays cDNA clone MEST405-C09 3', mRNA sequence	MIX	B73	0
CentA	Gypsy	BM340804	MEST326-B09.T3 ISUM5-RN Zea mays cDNA clone MEST326-B09 3', mRNA sequence	MIX	B73	0
CentA	Gypsy	BM347852	MEST283-A08.T3 ISUM5-RN Zea mays cDNA clone MEST283-A08 3', mRNA sequence	MIX	B73	0
CentA	Gypsy	BM339610	MEST244-F07.T3 ISUM5-RN Zea mays cDNA clone MEST244-F07 3', mRNA sequence	MIX	B73	0
CentA	Gypsy	DW981696	MSAM323408_3697_1989 LCM-dissected maize shoot apical meristem cDNA Zea mays cDNA, mRNA sequence	SAM	B73	9e-21
CentA	Gypsy	DW981447	MSAM320567_3645_1404 LCM-dissected maize shoot apical meristem cDNA Zea mays cDNA, mRNA sequence	SAM	B73	2e-35
CentA	Gypsy	DW854230	MSAM319954_1842_3016 LCM-dissected maize shoot apical meristem cDNA Zea mays cDNA, mRNA sequence	SAM	B73	2e-29
CentA	Gypsy	DW981150	MSAM313260_2739_3218 LCM-dissected maize shoot apical meristem cDNA Zea mays cDNA, mRNA sequence	SAM	B73	1e-24
CentA	Gypsy	EG192047	MSAM313149_0904_0548 LCM-dissected maize inbred line Mo17 shoot apical meristem cDNA Zea mays cDNA, mRNA sequence	SAM	Mo17	1e-38
CentA	Gypsy	DW850851	MSAM308911_1016_1293 LCM-dissected maize shoot apical meristem cDNA Zea mays cDNA, mRNA sequence	SAM	B73	9e-34
CentA	Gypsy	DW850523	MSAM308165_1042_4038 LCM-dissected maize shoot apical meristem cDNA Zea mays cDNA, mRNA sequence	SAM	B73	2e-48
CentA	Gypsy	DW976964	MSAM304305_3607_3824 LCM-dissected maize shoot apical meristem cDNA Zea mays cDNA, mRNA sequence	SAM	B73	2e-49
CentA	Gypsy	EG316636	MSAM298406_2471_0484 LCM-dissected maize inbred line Mo17 shoot apical meristem cDNA Zea mays cDNA, mRNA sequence	SAM	Mo17	6e-42
CentA	Gypsy	EG316154	MSAM297497_3413_1766 LCM-dissected maize inbred line Mo17 shoot apical meristem cDNA Zea mays cDNA, mRNA sequence	SAM	Mo17	1e-37
CentA	Gypsy	DW977848	MSAM296657_3073_3056 LCM-dissected maize shoot apical meristem cDNA Zea mays cDNA, mRNA sequence	SAM	B73	1e-45
CentA	Gypsy	DW977811	MSAM296551_3097_3081 LCM-dissected maize shoot apical meristem cDNA Zea mays cDNA, mRNA sequence	SAM	B73	7e-48
CentA	Gypsy	EG305787	MSAM292773_2373_0878 LCM-dissected maize inbred line Mo17 shoot apical meristem cDNA Zea mays cDNA, mRNA sequence	SAM	Mo17	2e-49
CentA	Gypsy	EG305330	MSAM291902_2168_0860 LCM-dissected maize inbred line Mo17 shoot apical meristem cDNA Zea mays cDNA, mRNA sequence	SAM	Mo17	2e-36
CentA	Gypsy	EG162666	MSAM291816_1387_0451 LCM-dissected maize inbred line Mo17 shoot apical meristem cDNA Zea mays cDNA, mRNA sequence	SAM	Mo17	8e-41
CentA	Gypsy	DW840235	MSAM290286_1011_3875 LCM-dissected maize shoot apical meristem cDNA Zea mays cDNA, mRNA sequence	SAM	B73	3e-33
CentA	Gypsy	DW973276	MSAM289912_3759_3251 LCM-dissected maize shoot apical meristem cDNA Zea mays cDNA, mRNA sequence	SAM	B73	3e-33
CentA	Gypsy	DW972653	MSAM288405_3672_1646 LCM-dissected maize shoot apical meristem cDNA Zea mays cDNA, mRNA sequence	SAM	B73	9e-53
CentA	Gypsy	DW839813	MSAM284366_0858_3419 LCM-dissected maize shoot apical meristem cDNA Zea mays cDNA, mRNA sequence	SAM	B73	8e-41
CentA	Gypsy	DW970900	MSAM284283_3040_1111 LCM-dissected maize shoot apical meristem cDNA Zea mays cDNA, mRNA sequence	SAM	B73	2e-36
CentA	Gypsy	DW968884	MSAM279514_3260_1497 LCM-dissected maize shoot apical meristem cDNA Zea mays cDNA, mRNA sequence	SAM	B73	1e-38
CentA	Gypsy	EG297980	MSAM278418_3927_2842 LCM-dissected maize inbred line Mo17 shoot apical meristem cDNA Zea mays cDNA, mRNA sequence	SAM	Mo17	1e-37
CentA	Gypsy	DW836634	MSAM277243_0993_3936 LCM-dissected maize shoot apical meristem cDNA Zea mays cDNA, mRNA sequence	SAM	B73	2e-23
CentA	Gypsy	DW836402	MSAM276694_1782_3859 LCM-dissected maize shoot apical meristem cDNA Zea mays cDNA, mRNA sequence	SAM	B73	1e-31
CentA	Gypsy	DW836389	MSAM276667_0355_3034 LCM-dissected maize shoot apical meristem cDNA Zea mays cDNA, mRNA sequence	SAM	B73	2e-41
CentA	Gypsy	DW836303	MSAM276464_0300_1599 LCM-dissected maize shoot apical meristem cDNA Zea mays cDNA, mRNA sequence	SAM	B73	4e-44
CentA	Gypsy	DW834287	MSAM271799_1486_3479 LCM-dissected maize shoot apical meristem cDNA Zea mays cDNA, mRNA sequence	SAM	B73	8e-41
CentA	Gypsy	EG311123	MSAM265870_2221_3444 LCM-dissected maize inbred line Mo17 shoot apical meristem cDNA Zea mays cDNA, mRNA sequence	SAM	Mo17	2e-47
CentA	Gypsy	DW963006	MSAM265396_3488_3789 LCM-dissected maize shoot apical meristem cDNA Zea mays cDNA, mRNA sequence	SAM	B73	4e-25
CentA	Gypsy	EG160562	MSAM264693_1008_1886 LCM-dissected maize inbred line Mo17 shoot apical meristem cDNA Zea mays cDNA, mRNA sequence	SAM	Mo17	2e-48
CentA	Gypsy	EG167564	MSAM262429_1495_0405 LCM-dissected maize inbred line Mo17 shoot apical meristem cDNA Zea mays cDNA, mRNA sequence	SAM	Mo17	7e-35
CentA	Gypsy	DW829816	MSAM261385_0474_2913 LCM-dissected maize shoot apical meristem cDNA Zea mays cDNA, mRNA sequence	SAM	B73	3e-46
CentA	Gypsy	EG307885	MSAM259796_2597_1416 LCM-dissected maize inbred line Mo17 shoot apical meristem cDNA Zea mays cDNA, mRNA sequence	SAM	Mo17	1e-32
CentA	Gypsy	EG143743	MSAM255893_1074_0886 LCM-dissected maize inbred line Mo17 shoot apical meristem cDNA Zea mays cDNA, mRNA sequence	SAM	Mo17	2e-22
CentA	Gypsy	EG286808	MSAM253534_3905_0959 LCM-dissected maize inbred line Mo17 shoot apical meristem cDNA Zea mays cDNA, mRNA sequence	SAM	Mo17	6e-42
CentA	Gypsy	DW825289	MSAM250931_1242_3077 LCM-dissected maize shoot apical meristem cDNA Zea mays cDNA, mRNA sequence	SAM	B73	1e-44
CentA	Gypsy	EG139481	MSAM248324_1773_0172 LCM-dissected maize inbred line Mo17 shoot apical meristem cDNA Zea mays cDNA, mRNA sequence	SAM	Mo17	5e-37
CentA	Gypsy	EG137133	MSAM244131_1453_0393 LCM-dissected maize inbred line Mo17 shoot apical meristem cDNA Zea mays cDNA, mRNA sequence	SAM	Mo17	4e-38
CentA	Gypsy	EG281315	MSAM243116_3286_3652 LCM-dissected maize inbred line Mo17 shoot apical meristem cDNA Zea mays cDNA, mRNA sequence	SAM	Mo17	3e-39
CentA	Gypsy	EG280289	MSAM241141_3080_4053 LCM-dissected maize inbred line Mo17 shoot apical meristem cDNA Zea mays cDNA, mRNA sequence	SAM	Mo17	3e-21
CentA	Gypsy	EG155047	MSAM240377_0993_1027 LCM-dissected maize inbred line Mo17 shoot apical meristem cDNA Zea mays cDNA, mRNA sequence	SAM	Mo17	1e-38
CentA	Gypsy	EG278075	MSAM237065_2569_3684 LCM-dissected maize inbred line Mo17 shoot apical meristem cDNA Zea mays cDNA, mRNA sequence	SAM	Mo17	9e-34
CentA	Gypsy	EG152708	MSAM236174_1338_2356 LCM-dissected maize inbred line Mo17 shoot apical meristem cDNA Zea mays cDNA, mRNA sequence	SAM	Mo17	8e-41
CentA	Gypsy	DW818091	MSAM234540_1501_2370 LCM-dissected maize shoot apical meristem cDNA Zea mays cDNA, mRNA sequence	SAM	B73	4e-51
CentA	Gypsy	EG276699	MSAM234421_3257_3129 LCM-dissected maize inbred line Mo17 shoot apical meristem cDNA Zea mays cDNA, mRNA sequence	SAM	Mo17	8e-47
CentA	Gypsy	EG148676	MSAM233966_1606_0997 LCM-dissected maize inbred line Mo17 shoot apical meristem cDNA Zea mays cDNA, mRNA sequence	SAM	Mo17	3e-45
CentA	Gypsy	EG144450	MSAM230783_1567_0218 LCM-dissected maize inbred line Mo17 shoot apical meristem cDNA Zea mays cDNA, mRNA sequence	SAM	Mo17	2e-48
CentA	Gypsy	DW947877	MSAM229751_3578_1869 LCM-dissected maize shoot apical meristem cDNA Zea mays cDNA, mRNA sequence	SAM	B73	3e-39
CentA	Gypsy	DW815725	MSAM229141_0136_2100 LCM-dissected maize shoot apical meristem cDNA Zea mays cDNA, mRNA sequence	SAM	B73	2e-49
CentA	Gypsy	EG151447	MSAM228891_1499_1056 LCM-dissected maize inbred line Mo17 shoot apical meristem cDNA Zea mays cDNA, mRNA sequence	SAM	Mo17	1e-51
CentA	Gypsy	EG292224	MSAM225907_3035_1532 LCM-dissected maize inbred line Mo17 shoot apical meristem cDNA Zea mays cDNA, mRNA sequence	SAM	Mo17	8e-47
CentA	Gypsy	DW814203	MSAM225730_0564_0772 LCM-dissected maize shoot apical meristem cDNA Zea mays cDNA, mRNA sequence	SAM	B73	2e-47
CentA	Gypsy	EG137517	MSAM224537_1894_2245 LCM-dissected maize inbred line Mo17 shoot apical meristem cDNA Zea mays cDNA, mRNA sequence	SAM	Mo17	2e-42
CentA	Gypsy	EG289167	MSAM220094_2811_2096 LCM-dissected maize inbred line Mo17 shoot apical meristem cDNA Zea mays cDNA, mRNA sequence	SAM	Mo17	4e-44
CentA	Gypsy	EG125016	MSAM218398_1894_1068 LCM-dissected maize inbred line Mo17 shoot apical meristem cDNA Zea mays cDNA, mRNA sequence	SAM	Mo17	1e-37
CentA	Gypsy	EG266544	MSAM210972_3064_0530 LCM-dissected maize inbred line Mo17 shoot apical meristem cDNA Zea mays cDNA, mRNA sequence	SAM	Mo17	2e-42
CentA	Gypsy	EG265753	MSAM209438_2273_2126 LCM-dissected maize inbred line Mo17 shoot apical meristem cDNA Zea mays cDNA, mRNA sequence	SAM	Mo17	5e-24
CentA	Gypsy	DW805969	MSAM207922_0656_2372 LCM-dissected maize shoot apical meristem cDNA Zea mays cDNA, mRNA sequence	SAM	B73	2e-47
CentA	Gypsy	EG117656	MSAM205028_0328_0120 LCM-dissected maize inbred line Mo17 shoot apical meristem cDNA Zea mays cDNA, mRNA sequence	SAM	Mo17	2e-41
CentA	Gypsy	DW804055	MSAM203877_1487_1651 LCM-dissected maize shoot apical meristem cDNA Zea mays cDNA, mRNA sequence	SAM	B73	3e-39
CentA	Gypsy	DW804018	MSAM203800_0118_1369 LCM-dissected maize shoot apical meristem cDNA Zea mays cDNA, mRNA sequence	SAM	B73	1e-24
CentA	Gypsy	DW936211	MSAM203465_2773_2777 LCM-dissected maize shoot apical meristem cDNA Zea mays cDNA, mRNA sequence	SAM	B73	5e-30
CentA	Gypsy	EG133077	MSAM196808_1808_0553 LCM-dissected maize inbred line Mo17 shoot apical meristem cDNA Zea mays cDNA, mRNA sequence	SAM	Mo17	4e-44
CentA	Gypsy	EG132643	MSAM196032_0904_2146 LCM-dissected maize inbred line Mo17 shoot apical meristem cDNA Zea mays cDNA, mRNA sequence	SAM	Mo17	7e-35
CentA	Gypsy	DW799695	MSAM194607_0316_3589 LCM-dissected maize shoot apical meristem cDNA Zea mays cDNA, mRNA sequence	SAM	B73	5e-43
CentA	Gypsy	EG131416	MSAM193816_0456_0421 LCM-dissected maize inbred line Mo17 shoot apical meristem cDNA Zea mays cDNA, mRNA sequence	SAM	Mo17	1e-44
CentA	Gypsy	EG275991	MSAM191094_2835_1626 LCM-dissected maize inbred line Mo17 shoot apical meristem cDNA Zea mays cDNA, mRNA sequence	SAM	Mo17	2e-34
CentA	Gypsy	EG275621	MSAM190407_2945_0520 LCM-dissected maize inbred line Mo17 shoot apical meristem cDNA Zea mays cDNA, mRNA sequence	SAM	Mo17	3e-40
CentA	Gypsy	DW797669	MSAM190193_1421_0807 LCM-dissected maize shoot apical meristem cDNA Zea mays cDNA, mRNA sequence	SAM	B73	2e-42
CentA	Gypsy	DW929998	MSAM189636_3405_2243 LCM-dissected maize shoot apical meristem cDNA Zea mays cDNA, mRNA sequence	SAM	B73	6e-42
CentA	Gypsy	EG128214	MSAM187920_1765_1128 LCM-dissected maize inbred line Mo17 shoot apical meristem cDNA Zea mays cDNA, mRNA sequence	SAM	Mo17	3e-39
CentA	Gypsy	DW796421	MSAM187515_0657_1593 LCM-dissected maize shoot apical meristem cDNA Zea mays cDNA, mRNA sequence	SAM	B73	5e-49
CentA	Gypsy	DW928983	MSAM187356_2455_0276 LCM-dissected maize shoot apical meristem cDNA Zea mays cDNA, mRNA sequence	SAM	B73	2e-29
CentA	Gypsy	EG273834	MSAM187043_3694_2009 LCM-dissected maize inbred line Mo17 shoot apical meristem cDNA Zea mays cDNA, mRNA sequence	SAM	Mo17	7e-29
CentA	Gypsy	EG273643	MSAM186681_3389_3269 LCM-dissected maize inbred line Mo17 shoot apical meristem cDNA Zea mays cDNA, mRNA sequence	SAM	Mo17	1e-26
CentA	Gypsy	EG273412	MSAM186249_2720_0773 LCM-dissected maize inbred line Mo17 shoot apical meristem cDNA Zea mays cDNA, mRNA sequence	SAM	Mo17	4e-50
CentA	Gypsy	DW928365	MSAM185985_2875_1216 LCM-dissected maize shoot apical meristem cDNA Zea mays cDNA, mRNA sequence	SAM	B73	2e-48
CentA	Gypsy	EG270479	MSAM180824_3117_0974 LCM-dissected maize inbred line Mo17 shoot apical meristem cDNA Zea mays cDNA, mRNA sequence	SAM	Mo17	9e-21
CentA	Gypsy	DW925314	MSAM179453_3493_1058 LCM-dissected maize shoot apical meristem cDNA Zea mays cDNA, mRNA sequence	SAM	B73	2e-42
CentA	Gypsy	EG103932	MSAM175933_0770_0250 LCM-dissected maize inbred line Mo17 shoot apical meristem cDNA Zea mays cDNA, mRNA sequence	SAM	Mo17	1e-45
CentA	Gypsy	DW790885	MSAM175740_0805_0122 LCM-dissected maize shoot apical meristem cDNA Zea mays cDNA, mRNA sequence	SAM	B73	8e-28
CentA	Gypsy	DW923515	MSAM175435_3894_3065 LCM-dissected maize shoot apical meristem cDNA Zea mays cDNA, mRNA sequence	SAM	B73	4e-44
CentA	Gypsy	EG102464	MSAM173241_1471_3462 LCM-dissected maize inbred line Mo17 shoot apical meristem cDNA Zea mays cDNA, mRNA sequence	SAM	Mo17	2e-42
CentA	Gypsy	EG101297	MSAM171066_0236_2728 LCM-dissected maize inbred line Mo17 shoot apical meristem cDNA Zea mays cDNA, mRNA sequence	SAM	Mo17	3e-45
CentA	Gypsy	DW787872	MSAM169397_0506_1747 LCM-dissected maize shoot apical meristem cDNA Zea mays cDNA, mRNA sequence	SAM	B73	1e-43
CentA	Gypsy	DW919441	MSAM166347_2724_0892 LCM-dissected maize shoot apical meristem cDNA Zea mays cDNA, mRNA sequence	SAM	B73	2e-48
CentA	Gypsy	DW919265	MSAM165958_3434_0359 LCM-dissected maize shoot apical meristem cDNA Zea mays cDNA, mRNA sequence	SAM	B73	8e-41
CentA	Gypsy	DW919085	MSAM165568_3139_2433 LCM-dissected maize shoot apical meristem cDNA Zea mays cDNA, mRNA sequence	SAM	B73	2e-48
CentA	Gypsy	EG242756	MSAM162135_3234_2052 LCM-dissected maize inbred line Mo17 shoot apical meristem cDNA Zea mays cDNA, mRNA sequence	SAM	Mo17	6e-36
CentA	Gypsy	DW784176	MSAM161536_1265_2152 LCM-dissected maize shoot apical meristem cDNA Zea mays cDNA, mRNA sequence	SAM	B73	1e-44
CentA	Gypsy	DW783453	MSAM159961_1112_1584 LCM-dissected maize shoot apical meristem cDNA Zea mays cDNA, mRNA sequence	SAM	B73	6e-42
CentA	Gypsy	DW783096	MSAM159165_0498_2636 LCM-dissected maize shoot apical meristem cDNA Zea mays cDNA, mRNA sequence	SAM	B73	1e-50
CentA	Gypsy	DW915130	MSAM156559_2624_3120 LCM-dissected maize shoot apical meristem cDNA Zea mays cDNA, mRNA sequence	SAM	B73	2e-48
CentA	Gypsy	EG239365	MSAM155692_3377_2549 LCM-dissected maize inbred line Mo17 shoot apical meristem cDNA Zea mays cDNA, mRNA sequence	SAM	Mo17	3e-45
CentA	Gypsy	DW779258	MSAM150918_1083_3005 LCM-dissected maize shoot apical meristem cDNA Zea mays cDNA, mRNA sequence	SAM	B73	2e-28
CentA	Gypsy	DW912384	MSAM150568_3643_1402 LCM-dissected maize shoot apical meristem cDNA Zea mays cDNA, mRNA sequence	SAM	B73	1e-37
CentA	Gypsy	DW911986	MSAM149663_4011_1166 LCM-dissected maize shoot apical meristem cDNA Zea mays cDNA, mRNA sequence	SAM	B73	2e-28
CentA	Gypsy	DW910546	MSAM146422_3796_1801 LCM-dissected maize shoot apical meristem cDNA Zea mays cDNA, mRNA sequence	SAM	B73	2e-30
CentA	Gypsy	DW776250	MSAM144375_1513_0555 LCM-dissected maize shoot apical meristem cDNA Zea mays cDNA, mRNA sequence	SAM	B73	6e-23
CentA	Gypsy	DW775897	MSAM143576_1533_0938 LCM-dissected maize shoot apical meristem cDNA Zea mays cDNA, mRNA sequence	SAM	B73	3e-39
CentA	Gypsy	DW772360	MSAM135706_0319_1389 LCM-dissected maize shoot apical meristem cDNA Zea mays cDNA, mRNA sequence	SAM	B73	4e-50
CentA	Gypsy	EG083351	MSAM133994_0415_2871 LCM-dissected maize inbred line Mo17 shoot apical meristem cDNA Zea mays cDNA, mRNA sequence	SAM	Mo17	4e-31
CentA	Gypsy	EG247735	MSAM133373_3711_1985 LCM-dissected maize inbred line Mo17 shoot apical meristem cDNA Zea mays cDNA, mRNA sequence	SAM	Mo17	1e-37
CentA	Gypsy	EG083012	MSAM133344_1352_0518 LCM-dissected maize inbred line Mo17 shoot apical meristem cDNA Zea mays cDNA, mRNA sequence	SAM	Mo17	2e-36
CentA	Gypsy	DW903249	MSAM130049_2599_2389 LCM-dissected maize shoot apical meristem cDNA Zea mays cDNA, mRNA sequence	SAM	B73	3e-27
CentA	Gypsy	DW903223	MSAM129995_2662_0518 LCM-dissected maize shoot apical meristem cDNA Zea mays cDNA, mRNA sequence	SAM	B73	5e-43
CentA	Gypsy	EG077989	MSAM128928_1814_1527 LCM-dissected maize inbred line Mo17 shoot apical meristem cDNA Zea mays cDNA, mRNA sequence	SAM	Mo17	1e-32
CentA	Gypsy	EG226212	MSAM126113_3037_3265 LCM-dissected maize inbred line Mo17 shoot apical meristem cDNA Zea mays cDNA, mRNA sequence	SAM	Mo17	5e-37
CentA	Gypsy	EG095916	MSAM125059_1125_3679 LCM-dissected maize inbred line Mo17 shoot apical meristem cDNA Zea mays cDNA, mRNA sequence	SAM	Mo17	4e-25
CentA	Gypsy	EG224577	MSAM122946_2555_3441 LCM-dissected maize inbred line Mo17 shoot apical meristem cDNA Zea mays cDNA, mRNA sequence	SAM	Mo17	3e-40
CentA	Gypsy	DW897552	MSAM116885_2106_1618 LCM-dissected maize shoot apical meristem cDNA Zea mays cDNA, mRNA sequence	SAM	B73	9e-34
CentA	Gypsy	DW765801	MSAM115607_0309_1666 LCM-dissected maize shoot apical meristem cDNA Zea mays cDNA, mRNA sequence	SAM	B73	2e-48
CentA	Gypsy	DW763086	MSAM114421_1010_2799 LCM-dissected maize shoot apical meristem cDNA Zea mays cDNA, mRNA sequence	SAM	B73	5e-24
CentA	Gypsy	EG089214	MSAM107381_1793_0625 LCM-dissected maize inbred line Mo17 shoot apical meristem cDNA Zea mays cDNA, mRNA sequence	SAM	Mo17	3e-45
CentA	Gypsy	EG091696	MSAM100676_0454_0373 LCM-dissected maize inbred line Mo17 shoot apical meristem cDNA Zea mays cDNA, mRNA sequence	SAM	Mo17	1e-37
CentA	Gypsy	DW886668	MSAM095617_2310_2464 LCM-dissected maize shoot apical meristem cDNA Zea mays cDNA, mRNA sequence	SAM	B73	7e-29
CentA	Gypsy	DW755207	MSAM095489_1801_3346 LCM-dissected maize shoot apical meristem cDNA Zea mays cDNA, mRNA sequence	SAM	B73	9e-21
CentA	Gypsy	DW889955	MSAM093776_2498_2259 LCM-dissected maize shoot apical meristem cDNA Zea mays cDNA, mRNA sequence	SAM	B73	2e-30
CentA	Gypsy	EG066611	MSAM093151_0716_3895 LCM-dissected maize inbred line Mo17 shoot apical meristem cDNA Zea mays cDNA, mRNA sequence	SAM	Mo17	5e-37
CentA	Gypsy	DW885090	MSAM086801_2669_0436 LCM-dissected maize shoot apical meristem cDNA Zea mays cDNA, mRNA sequence	SAM	B73	8e-47
CentA	Gypsy	EG060379	MSAM085809_0844_1512 LCM-dissected maize inbred line Mo17 shoot apical meristem cDNA Zea mays cDNA, mRNA sequence	SAM	Mo17	1e-38
CentA	Gypsy	EG204654	MSAM079569_2997_3483 LCM-dissected maize inbred line Mo17 shoot apical meristem cDNA Zea mays cDNA, mRNA sequence	SAM	Mo17	2e-42
CentA	Gypsy	DW748051	MSAM077427_1123_1100 LCM-dissected maize shoot apical meristem cDNA Zea mays cDNA, mRNA sequence	SAM	B73	9e-40
CentA	Gypsy	DW881117	MSAM076595_3952_2686 LCM-dissected maize shoot apical meristem cDNA Zea mays cDNA, mRNA sequence	SAM	B73	5e-43
CentA	Gypsy	DW747507	MSAM076037_0704_1953 LCM-dissected maize shoot apical meristem cDNA Zea mays cDNA, mRNA sequence	SAM	B73	9e-40
CentA	Gypsy	EG201309	MSAM072715_3860_2455 LCM-dissected maize inbred line Mo17 shoot apical meristem cDNA Zea mays cDNA, mRNA sequence	SAM	Mo17	3e-21
CentA	Gypsy	DW745906	MSAM071889_0473_0946 LCM-dissected maize shoot apical meristem cDNA Zea mays cDNA, mRNA sequence	SAM	B73	6e-42
CentA	Gypsy	DW745096	MSAM069680_0724_0327 LCM-dissected maize shoot apical meristem cDNA Zea mays cDNA, mRNA sequence	SAM	B73	3e-45
CentA	Gypsy	DW744708	MSAM068617_0665_0802 LCM-dissected maize shoot apical meristem cDNA Zea mays cDNA, mRNA sequence	SAM	B73	6e-42
CentA	Gypsy	DW876055	MSAM067931_2282_3411 LCM-dissected maize shoot apical meristem cDNA Zea mays cDNA, mRNA sequence	SAM	B73	1e-50
CentA	Gypsy	EG069476	MSAM064239_1256_0478 LCM-dissected maize inbred line Mo17 shoot apical meristem cDNA Zea mays cDNA, mRNA sequence	SAM	Mo17	3e-46
CentA	Gypsy	DW878003	MSAM063223_3695_1987 LCM-dissected maize shoot apical meristem cDNA Zea mays cDNA, mRNA sequence	SAM	B73	4e-25
CentA	Gypsy	DW742077	MSAM061382_0443_3071 LCM-dissected maize shoot apical meristem cDNA Zea mays cDNA, mRNA sequence	SAM	B73	8e-22
CentA	Gypsy	EG067538	MSAM060233_0086_3738 LCM-dissected maize inbred line Mo17 shoot apical meristem cDNA Zea mays cDNA, mRNA sequence	SAM	Mo17	7e-29
CentA	Gypsy	EG067194	MSAM055348_1307_2860 LCM-dissected maize inbred line Mo17 shoot apical meristem cDNA Zea mays cDNA, mRNA sequence	SAM	Mo17	5e-43
CentA	Gypsy	EG208184	MSAM050736_3170_3112 LCM-dissected maize inbred line Mo17 shoot apical meristem cDNA Zea mays cDNA, mRNA sequence	SAM	Mo17	1e-32
CentA	Gypsy	EG044959	MSAM050228_0393_1697 LCM-dissected maize inbred line Mo17 shoot apical meristem cDNA Zea mays cDNA, mRNA sequence	SAM	Mo17	3e-33
CentA	Gypsy	DW870787	MSAM048201_3768_0315 LCM-dissected maize shoot apical meristem cDNA Zea mays cDNA, mRNA sequence	SAM	B73	7e-48
CentA	Gypsy	DW870550	MSAM047495_3163_2665 LCM-dissected maize shoot apical meristem cDNA Zea mays cDNA, mRNA sequence	SAM	B73	6e-42
CentA	Gypsy	EG207625	MSAM044529_2935_2937 LCM-dissected maize inbred line Mo17 shoot apical meristem cDNA Zea mays cDNA, mRNA sequence	SAM	Mo17	2e-30
CentA	Gypsy	EG053924	MSAM025991_1103_0313 LCM-dissected maize inbred line Mo17 shoot apical meristem cDNA Zea mays cDNA, mRNA sequence	SAM	Mo17	2e-34
CentA	Gypsy	DW863448	MSAM025191_3281_0406 LCM-dissected maize shoot apical meristem cDNA Zea mays cDNA, mRNA sequence	SAM	B73	3e-27
CentA	Gypsy	EG176596	MSAM008391_2560_0133 LCM-dissected maize inbred line Mo17 shoot apical meristem cDNA Zea mays cDNA, mRNA sequence	SAM	Mo17	2e-29
Cin4	LINE	EE289032	ZM_BFc0177E10.f ZM_BFc Zea mays cDNA clone ZM_BFc0177E10 3', mRNA sequence	MIX	B73	2e-37
Cin4	LINE	EE157489	ZM_BFc0124M01.f ZM_BFc Zea mays cDNA clone ZM_BFc0124M01 3', mRNA sequence	MIX	B73	3e-92
Cin4	LINE	EE023793	ZM_BFc0079G15.f ZM_BFc Zea mays cDNA clone ZM_BFc0079G15 3', mRNA sequence	MIX	B73	3e-162
Cin4	LINE	EB822812	ZM_BFb0384N05.f ZM_BFb Zea mays cDNA 3', mRNA sequence	MIX	B73	8e-49
Cin4	LINE	DV524872	ZM_BFb0211M15.f ZM_BFb Zea mays cDNA 3', mRNA sequence	MIX	B73	3e-48
Cin4	LINE	DV507575	ZM_BFb0185M22.f ZM_BFb Zea mays cDNA 3', mRNA sequence	MIX	B73	5e-77
Cin4	LINE	DR797262	ZM_BFb0019E15.r ZM_BFb Zea mays cDNA 5', mRNA sequence	MIX	B73	2e-44
Cin4	LINE	CD964105	SDZ_30 GeneTag2 Zea mays cDNA, mRNA sequence	MIX	?	4e-40
Cin4	LINE	CD945561	REA_31 GeneTag1 Zea mays cDNA, mRNA sequence	MIX	?	5e-39
Cin4	LINE	CF244658	3530_1_4_1_B08.y_1 3530 - Full length cDNA library created by Invitrogen from multiple tissues Zea mays cDNA, mRNA sequence	MIX	B73	8e-30
Cin4	LINE	DW856010	MSAM352951_0106_2438 LCM-dissected maize shoot apical meristem cDNA Zea mays cDNA, mRNA sequence	SAM	B73	3e-22
Cin4	LINE	EG307088	MSAM295193_3079_3786 LCM-dissected maize inbred line Mo17 shoot apical meristem cDNA Zea mays cDNA, mRNA sequence	SAM	Mo17	2e-31
Cin4	LINE	EG304917	MSAM291143_2631_2088 LCM-dissected maize inbred line Mo17 shoot apical meristem cDNA Zea mays cDNA, mRNA sequence	SAM	Mo17	2e-43
Cin4	LINE	DW838870	MSAM282232_1861_2799 LCM-dissected maize shoot apical meristem cDNA Zea mays cDNA, mRNA sequence	SAM	B73	3e-29
Cin4	LINE	DW968986	MSAM279769_3235_2915 LCM-dissected maize shoot apical meristem cDNA Zea mays cDNA, mRNA sequence	SAM	B73	4e-21
Cin4	LINE	EG171971	MSAM274061_0594_0180 LCM-dissected maize inbred line Mo17 shoot apical meristem cDNA Zea mays cDNA, mRNA sequence	SAM	Mo17	2e-51
Cin4	LINE	DW834383	MSAM272035_0503_0517 LCM-dissected maize shoot apical meristem cDNA Zea mays cDNA, mRNA sequence	SAM	B73	1e-39
Cin4	LINE	EG167302	MSAM266012_0275_2424 LCM-dissected maize inbred line Mo17 shoot apical meristem cDNA Zea mays cDNA, mRNA sequence	SAM	Mo17	9e-42
Cin4	LINE	EG284806	MSAM249797_3678_2304 LCM-dissected maize inbred line Mo17 shoot apical meristem cDNA Zea mays cDNA, mRNA sequence	SAM	Mo17	4e-40
Cin4	LINE	EG139025	MSAM247501_0040_0161 LCM-dissected maize inbred line Mo17 shoot apical meristem cDNA Zea mays cDNA, mRNA sequence	SAM	Mo17	6e-25
Cin4	LINE	EG293270	MSAM227866_3684_0892 LCM-dissected maize inbred line Mo17 shoot apical meristem cDNA Zea mays cDNA, mRNA sequence	SAM	Mo17	9e-42
Cin4	LINE	EG126433	MSAM220874_1831_3353 LCM-dissected maize inbred line Mo17 shoot apical meristem cDNA Zea mays cDNA, mRNA sequence	SAM	Mo17	3e-42
Cin4	LINE	EG264600	MSAM207256_2319_0216 LCM-dissected maize inbred line Mo17 shoot apical meristem cDNA Zea mays cDNA, mRNA sequence	SAM	Mo17	1e-27
Cin4	LINE	EG272018	MSAM171869_3776_0665 LCM-dissected maize inbred line Mo17 shoot apical meristem cDNA Zea mays cDNA, mRNA sequence	SAM	Mo17	4e-27
Cin4	LINE	DW915179	MSAM156690_3511_3379 LCM-dissected maize shoot apical meristem cDNA Zea mays cDNA, mRNA sequence	SAM	B73	4e-27
Cin4	LINE	EG110164	MSAM150547_1351_0646 LCM-dissected maize inbred line Mo17 shoot apical meristem cDNA Zea mays cDNA, mRNA sequence	SAM	Mo17	2e-36
Cin4	LINE	DW769566	MSAM129415_1059_1669 LCM-dissected maize shoot apical meristem cDNA Zea mays cDNA, mRNA sequence	SAM	B73	1e-33
Cin4	LINE	EG080838	MSAM124274_0498_2229 LCM-dissected maize inbred line Mo17 shoot apical meristem cDNA Zea mays cDNA, mRNA sequence	SAM	Mo17	7e-24
Cin4	LINE	DW898650	MSAM119378_3326_2915 LCM-dissected maize shoot apical meristem cDNA Zea mays cDNA, mRNA sequence	SAM	B73	4e-34
Cin4	LINE	EG088454	MSAM105947_1765_2781 LCM-dissected maize inbred line Mo17 shoot apical meristem cDNA Zea mays cDNA, mRNA sequence	SAM	Mo17	2e-25
Cin4	LINE	DW745599	MSAM071059_1478_3756 LCM-dissected maize shoot apical meristem cDNA Zea mays cDNA, mRNA sequence	SAM	B73	9e-42
Cin4	LINE	EG199481	MSAM069050_2414_0104 LCM-dissected maize inbred line Mo17 shoot apical meristem cDNA Zea mays cDNA, mRNA sequence	SAM	Mo17	4e-21
Cin4	LINE	EG040779	MSAM041209_1828_0031 LCM-dissected maize inbred line Mo17 shoot apical meristem cDNA Zea mays cDNA, mRNA sequence	SAM	Mo17	1e-26
Cin4	LINE	DW863148	MSAM024152_2198_0234 LCM-dissected maize shoot apical meristem cDNA Zea mays cDNA, mRNA sequence	SAM	B73	7e-24
Cinful	Gypsy	BM501521	952030B09.x5 952 - BMS tissue from Walbot Lab (reduced rRNA) Zea mays cDNA, mRNA sequence	CELL CULTURE	BMS	9e-139
Cinful	Gypsy	BM499492	952030B09.x3 952 - BMS tissue from Walbot Lab (reduced rRNA) Zea mays cDNA, mRNA sequence	CELL CULTURE	BMS	5e-59
Cinful	Gypsy	BM499491	952030B09.x2 952 - BMS tissue from Walbot Lab (reduced rRNA) Zea mays cDNA, mRNA sequence	CELL CULTURE	BMS	2e-134
Cinful	Gypsy	BM497816	952030B09.x1 952 - BMS tissue from Walbot Lab (reduced rRNA) Zea mays cDNA, mRNA sequence	CELL CULTURE	BMS	2e-135
Cinful	Gypsy	AW066609	683003H10.x1 683 - 14 day immature embryo from Hake lab (HS) Zea mays cDNA, mRNA sequence	EMBRYO	B73	1e-162
Cinful	Gypsy	CO440871	MZCCS10004A08.g Maize Endosperm cDNA Library Zea mays cDNA, mRNA sequence	ENDOSPERM	F-352	9e-88
Cinful	Gypsy	CO463474	MZCCL20033A08.g Maize Endosperm cDNA Library Zea mays cDNA, mRNA sequence	ENDOSPERM	F-352	0
Cinful	Gypsy	CO455010	MZCCL10210F04.g Maize Endosperm cDNA Library Zea mays cDNA, mRNA sequence	ENDOSPERM	F-352	2e-97
Cinful	Gypsy	CO451895	MZCCL10169G02.g Maize Endosperm cDNA Library Zea mays cDNA, mRNA sequence	ENDOSPERM	F-352	5e-85
Cinful	Gypsy	CO449582	MZCCL10137E07.g Maize Endosperm cDNA Library Zea mays cDNA, mRNA sequence	ENDOSPERM	F-352	6e-52
Cinful	Gypsy	CO449309	MZCCL10127G11.g Maize Endosperm cDNA Library Zea mays cDNA, mRNA sequence	ENDOSPERM	F-352	4e-149
Cinful	Gypsy	CO448452	MZCCL10126H01.g Maize Endosperm cDNA Library Zea mays cDNA, mRNA sequence	ENDOSPERM	F-352	9e-88
Cinful	Gypsy	CO446904	MZCCL10113A09.g Maize Endosperm cDNA Library Zea mays cDNA, mRNA sequence	ENDOSPERM	F-352	2e-95
Cinful	Gypsy	CO447984	MZCCL10108A06.g Maize Endosperm cDNA Library Zea mays cDNA, mRNA sequence	ENDOSPERM	F-352	2e-83
Cinful	Gypsy	CO443610	MZCCL10047E06.g Maize Endosperm cDNA Library Zea mays cDNA, mRNA sequence	ENDOSPERM	F-352	9e-177
Cinful	Gypsy	CD438647	EL01N0515G03.b Endosperm_5 Zea mays cDNA, mRNA sequence	ENDOSPERM	W22	4e-35
Cinful	Gypsy	CA401486	EL01N0421E06.g Endosperm_4 Zea mays cDNA, mRNA sequence	ENDOSPERM	W22	0
Cinful	Gypsy	CD443042	EL01N0421E06.b Endosperm_4 Zea mays cDNA, mRNA sequence	ENDOSPERM	W22	0
Cinful	Gypsy	CA398420	EL01N0303F08.g Endosperm_3 Zea mays cDNA, mRNA sequence	ENDOSPERM	W22	3e-36
Cinful	Gypsy	AI668238	605018F03.x1 605 - Endosperm cDNA library from Schmidt lab Zea mays cDNA, mRNA sequence	ENDOSPERM	OH43	0
Cinful	Gypsy	AI065876	ai13a09.x1 maize inflorescence immature ear library Zea mays cDNA clone ai13a09 3', mRNA sequence	FEMALE FLOWER	B73	2e-89
Cinful	Gypsy	AI065824	ag94b10.x1 maize inflorescence immature ear library Zea mays cDNA clone ag94b10 3', mRNA sequence	FEMALE FLOWER	B73	1e-155
Cinful	Gypsy	AI065776	ag93a12.x1 maize inflorescence immature ear library Zea mays cDNA clone ag93a12 3', mRNA sequence	FEMALE FLOWER	B73	9e-126
Cinful	Gypsy	AI065729	ag92d04.y1 maize inflorescence immature ear library Zea mays cDNA clone ag92d04 5', mRNA sequence	FEMALE FLOWER	B73	7e-165
Cinful	Gypsy	AI065728	ag92d04.x1 maize inflorescence immature ear library Zea mays cDNA clone ag92d04 3', mRNA sequence	FEMALE FLOWER	B73	5e-161
Cinful	Gypsy	CB815841	3529_1_77_1_E02.x_1 3529 - 2 mm ear tissue from Schmidt and Hake labs Zea mays cDNA, mRNA sequence	FEMALE FLOWER	B73	4e-149
Cinful	Gypsy	CB380740	3529_1_24_1_C10.x_4 3529 - 2 mm ear tissue from Schmidt and Hake labs Zea mays cDNA, mRNA sequence	FEMALE FLOWER	B73	5e-40
Cinful	Gypsy	CB334451	3529_1_24_1_C10.x_2 3529 - 2 mm ear tissue from Schmidt and Hake labs Zea mays cDNA, mRNA sequence	FEMALE FLOWER	B73	2e-32
Cinful	Gypsy	CF045268	QCK10h02.yg QCK Zea mays cDNA clone QCK10h02, mRNA sequence	LEAF	F2	1e-92
Cinful	Gypsy	CD981336	QAI2b04.xg QAI Zea mays cDNA clone QAI2b04, mRNA sequence	LEAF	F2	1e-112
Cinful	Gypsy	CD981251	QAI22a08.yg QAI Zea mays cDNA clone QAI22a08, mRNA sequence	LEAF	F2	2e-114
Cinful	Gypsy	CD981071	QAI1d10.sg QAI Zea mays cDNA clone QAI1d10, mRNA sequence	LEAF	F2	1e-110
Cinful	Gypsy	CD981062	QAI1c08.sg QAI Zea mays cDNA clone QAI1c08, mRNA sequence	LEAF	F2	4e-111
Cinful	Gypsy	CV126070	EST5255 Zea mays sperm cell cDNA library Zea mays cDNA clone Zmsp12572 5' similar to retrotransposon protein, mRNA sequence	MALE FLOWER	A188	0
Cinful	Gypsy	CV126019	EST5202 Zea mays sperm cell cDNA library Zea mays cDNA clone Zmsp11802 5', mRNA sequence	MALE FLOWER	A188	1e-34
Cinful	Gypsy	CV126018	EST5201 Zea mays sperm cell cDNA library Zea mays cDNA clone Zmsp11793 5', mRNA sequence	MALE FLOWER	A188	1e-86
Cinful	Gypsy	CK701075	EST5177 Zea mays sperm cell cDNA library Zea mays cDNA clone Zmsp12798 5' similar to prpol, mRNA sequence	MALE FLOWER	A188	0
Cinful	Gypsy	CK701039	EST5141 Zea mays sperm cell cDNA library Zea mays cDNA clone Zmsp12726 5', mRNA sequence	MALE FLOWER	A188	5e-129
Cinful	Gypsy	CK701029	EST5131 Zea mays sperm cell cDNA library Zea mays cDNA clone Zmsp12704 5', mRNA sequence	MALE FLOWER	A188	6e-109
Cinful	Gypsy	CK700994	EST5096 Zea mays sperm cell cDNA library Zea mays cDNA clone Zmsp12630 5', mRNA sequence	MALE FLOWER	A188	2e-32
Cinful	Gypsy	CK700992	EST5094 Zea mays sperm cell cDNA library Zea mays cDNA clone Zmsp12626 5', mRNA sequence	MALE FLOWER	A188	1e-129
Cinful	Gypsy	CK327410	EST4720 Zea mays sperm cell cDNA library Zea mays cDNA clone Zmsp11235 5', mRNA sequence	MALE FLOWER	A188	1e-175
Cinful	Gypsy	CK327405	EST4714 Zea mays sperm cell cDNA library Zea mays cDNA clone Zmsp11216 5' similar to polyprotein, mRNA sequence	MALE FLOWER	A188	0
Cinful	Gypsy	CK327317	EST4626 Zea mays sperm cell cDNA library Zea mays cDNA clone Zmsp11511 5' similar to prpol, mRNA sequence	MALE FLOWER	A188	0
Cinful	Gypsy	CF974812	EST4543 Zea mays sperm cell cDNA library Zea mays cDNA clone Zmsp11104 5' similar to prpol, mRNA sequence	MALE FLOWER	A188	0
Cinful	Gypsy	CF974755	EST4485 Zea mays sperm cell cDNA library Zea mays cDNA clone Zmsp11056 5' similar to prpol, mRNA sequence	MALE FLOWER	A188	0
Cinful	Gypsy	CF920161	EST4461 Zea mays sperm cell cDNA library Zea mays cDNA clone Zmsp10811 5' similar to prpol, mRNA sequence	MALE FLOWER	A188	0
Cinful	Gypsy	CF920126	EST4426 Zea mays sperm cell cDNA library Zea mays cDNA clone Zmsp10581 5', mRNA sequence	MALE FLOWER	A188	3e-106
Cinful	Gypsy	CF920124	EST4424 Zea mays sperm cell cDNA library Zea mays cDNA clone Zmsp10579 5' similar to polyprotein, mRNA sequence	MALE FLOWER	A188	2e-147
Cinful	Gypsy	CF920117	EST4417 Zea mays sperm cell cDNA library Zea mays cDNA clone Zmsp10564 5' similar to prpol, mRNA sequence	MALE FLOWER	A188	0
Cinful	Gypsy	CF920081	EST4381 Zea mays sperm cell cDNA library Zea mays cDNA clone Zmsp10539 5' similar to prpol, mRNA sequence	MALE FLOWER	A188	0
Cinful	Gypsy	CF920033	EST4333 Zea mays sperm cell cDNA library Zea mays cDNA clone Zmsp10425 5' similar to polyprotein, mRNA sequence	MALE FLOWER	A188	0
Cinful	Gypsy	CF920023	EST4323 Zea mays sperm cell cDNA library Zea mays cDNA clone Zmsp10404 5', mRNA sequence	MALE FLOWER	A188	5e-91
Cinful	Gypsy	CF919945	EST4245 Zea mays sperm cell cDNA library Zea mays cDNA clone Zmsp10154 5' similar to prpol, mRNA sequence	MALE FLOWER	A188	0
Cinful	Gypsy	CF919927	EST4227 Zea mays sperm cell cDNA library Zea mays cDNA clone Zmsp10121 5' similar to polyprotein, mRNA sequence	MALE FLOWER	A188	0
Cinful	Gypsy	CF675179	EST4105 Zea mays sperm cell cDNA library Zea mays cDNA clone Zmsp9969 5' similar to prpol, mRNA sequence	MALE FLOWER	A188	0
Cinful	Gypsy	CF675178	EST4104 Zea mays sperm cell cDNA library Zea mays cDNA clone Zmsp9968 5' similar to prpol, mRNA sequence	MALE FLOWER	A188	0
Cinful	Gypsy	CF675164	EST4090 Zea mays sperm cell cDNA library Zea mays cDNA clone Zmsp9949 5' similar to prpol, mRNA sequence	MALE FLOWER	A188	0
Cinful	Gypsy	CF675130	EST4056 Zea mays sperm cell cDNA library Zea mays cDNA clone Zmsp9807 5' similar to prpol, mRNA sequence	MALE FLOWER	A188	0
Cinful	Gypsy	CF675086	EST4012 Zea mays sperm cell cDNA library Zea mays cDNA clone Zmsp9743 5', mRNA sequence	MALE FLOWER	A188	3e-125
Cinful	Gypsy	CF675072	EST3998 Zea mays sperm cell cDNA library Zea mays cDNA clone Zmsp9714 5' similar to polyprotein, mRNA sequence	MALE FLOWER	A188	6e-122
Cinful	Gypsy	CF675047	EST3973 Zea mays sperm cell cDNA library Zea mays cDNA clone Zmsp9666 5' similar to prpol, mRNA sequence	MALE FLOWER	A188	0
Cinful	Gypsy	CF675024	EST3949 Zea mays sperm cell cDNA library Zea mays cDNA clone Zmsp9627 5' similar to prpol, mRNA sequence	MALE FLOWER	A188	0
Cinful	Gypsy	CF675008	EST3933 Zea mays sperm cell cDNA library Zea mays cDNA clone Zmsp9585 5', mRNA sequence	MALE FLOWER	A188	4e-124
Cinful	Gypsy	CF602782	EST3855 Zea mays sperm cell cDNA library Zea mays cDNA clone Zmsp9111 5' similar to polyprotein, mRNA sequence	MALE FLOWER	A188	0
Cinful	Gypsy	CF602755	EST3828 Zea mays sperm cell cDNA library Zea mays cDNA clone Zmsp9052 5' similar to polyprotein, mRNA sequence	MALE FLOWER	A188	0
Cinful	Gypsy	CF602726	EST3799 Zea mays sperm cell cDNA library Zea mays cDNA clone Zmsp8993 5' similar to retrotransposon protein, mRNA sequence	MALE FLOWER	A188	0
Cinful	Gypsy	CF602637	EST3710 Zea mays sperm cell cDNA library Zea mays cDNA clone Zmsp8968 5' similar to polyprotein, mRNA sequence	MALE FLOWER	A188	0
Cinful	Gypsy	CF602601	EST3674 Zea mays sperm cell cDNA library Zea mays cDNA clone Zmsp8913 5' similar to polyprotein, mRNA sequence	MALE FLOWER	A188	0
Cinful	Gypsy	CF602539	EST3612 Zea mays sperm cell cDNA library Zea mays cDNA clone Zmsp8820 5' similar to polyprotein, mRNA sequence	MALE FLOWER	A188	0
Cinful	Gypsy	CF602527	EST3600 Zea mays sperm cell cDNA library Zea mays cDNA clone Zmsp8801 5', mRNA sequence	MALE FLOWER	A188	5e-129
Cinful	Gypsy	CF602471	EST3544 Zea mays sperm cell cDNA library Zea mays cDNA clone Zmsp8714 5' similar to prpol, mRNA sequence	MALE FLOWER	A188	0
Cinful	Gypsy	CF384589	EST3438 Zea mays sperm cell cDNA library Zea mays cDNA clone Zmsp8536 5' similar to polyprotein, mRNA sequence	MALE FLOWER	A188	0
Cinful	Gypsy	CF384586	EST3435 Zea mays sperm cell cDNA library Zea mays cDNA clone Zmsp8475 5', mRNA sequence	MALE FLOWER	A188	6e-52
Cinful	Gypsy	CF384430	EST3278 Zea mays sperm cell cDNA library Zea mays cDNA clone Zmsp8284 5' similar to prpol, mRNA sequence	MALE FLOWER	A188	0
Cinful	Gypsy	CF384429	EST3276 Zea mays sperm cell cDNA library Zea mays cDNA clone Zmsp8283 5', mRNA sequence	MALE FLOWER	A188	1e-131
Cinful	Gypsy	CF384354	EST3200 Zea mays sperm cell cDNA library Zea mays cDNA clone Zmsp8057 5' similar to prpol, mRNA sequence	MALE FLOWER	A188	0
Cinful	Gypsy	CF272865	EST3187 Zea mays sperm cell cDNA library Zea mays cDNA clone Zmsp8037 5' similar to polyprotein, mRNA sequence	MALE FLOWER	A188	0
Cinful	Gypsy	CF273453	EST3142 Zea mays sperm cell cDNA library Zea mays cDNA clone Zmsp7955 5', mRNA sequence	MALE FLOWER	A188	2e-141
Cinful	Gypsy	CF273449	EST3138 Zea mays sperm cell cDNA library Zea mays cDNA clone Zmsp7946 5', mRNA sequence	MALE FLOWER	A188	2e-141
Cinful	Gypsy	CF273380	EST3069 Zea mays sperm cell cDNA library Zea mays cDNA clone Zmsp7836 5', mRNA sequence	MALE FLOWER	A188	0
Cinful	Gypsy	CF272823	EST3029 Zea mays sperm cell cDNA library Zea mays cDNA clone Zmsp7768 5' similar to prpol, mRNA sequence	MALE FLOWER	A188	0
Cinful	Gypsy	CF273344	EST2917 Zea mays sperm cell cDNA library Zea mays cDNA clone Zmsp7583 5', mRNA sequence	MALE FLOWER	A188	0
Cinful	Gypsy	CF273328	EST2901 Zea mays sperm cell cDNA library Zea mays cDNA clone Zmsp7554 5', mRNA sequence	MALE FLOWER	A188	1e-23
Cinful	Gypsy	CF273294	EST2867 Zea mays sperm cell cDNA library Zea mays cDNA clone Zmsp7496 5', mRNA sequence	MALE FLOWER	A188	3e-144
Cinful	Gypsy	CF273282	EST2855 Zea mays sperm cell cDNA library Zea mays cDNA clone Zmsp7480 5' similar to prpol, mRNA sequence	MALE FLOWER	A188	0
Cinful	Gypsy	CF273266	EST2839 Zea mays sperm cell cDNA library Zea mays cDNA clone Zmsp7460 5' similar to retrotransposon protein, mRNA sequence	MALE FLOWER	A188	0
Cinful	Gypsy	CF273264	EST2837 Zea mays sperm cell cDNA library Zea mays cDNA clone Zmsp7456 5' similar to prpol, mRNA sequence	MALE FLOWER	A188	0
Cinful	Gypsy	CF273260	EST2833 Zea mays sperm cell cDNA library Zea mays cDNA clone Zmsp7447 5', mRNA sequence	MALE FLOWER	A188	1e-35
Cinful	Gypsy	CF273257	EST2830 Zea mays sperm cell cDNA library Zea mays cDNA clone Zmsp7440 5', mRNA sequence	MALE FLOWER	A188	0
Cinful	Gypsy	CF273246	EST2818 Zea mays sperm cell cDNA library Zea mays cDNA clone Zmsp7422 5', mRNA sequence	MALE FLOWER	A188	5e-142
Cinful	Gypsy	CF273219	EST2791 Zea mays sperm cell cDNA library Zea mays cDNA clone Zmsp7358 5' similar to prpol, mRNA sequence	MALE FLOWER	A188	0
Cinful	Gypsy	CF273094	EST2656 Zea mays sperm cell cDNA library Zea mays cDNA clone Zmsp7167 5' similar to prpol, mRNA sequence	MALE FLOWER	A188	0
Cinful	Gypsy	CF273062	EST2624 Zea mays sperm cell cDNA library Zea mays cDNA clone Zmsp7078 5' similar to prpol, mRNA sequence	MALE FLOWER	A188	0
Cinful	Gypsy	CF273019	EST2581 Zea mays sperm cell cDNA library Zea mays cDNA clone Zmsp7007 5' similar to polyprotein, mRNA sequence	MALE FLOWER	A188	0
Cinful	Gypsy	CF075581	EST2400 Zea mays sperm cell cDNA library Zea mays cDNA clone Zmsp6668 5' similar to polyprotein, mRNA sequence	MALE FLOWER	A188	0
Cinful	Gypsy	CF075557	EST2376 Zea mays sperm cell cDNA library Zea mays cDNA clone Zmsp6607 5' similar to polyprotein, mRNA sequence	MALE FLOWER	A188	2e-97
Cinful	Gypsy	CF075460	EST2277 Zea mays sperm cell cDNA library Zea mays cDNA clone Zmsp6271 5', mRNA sequence	MALE FLOWER	A188	2e-160
Cinful	Gypsy	CF075398	EST2215 Zea mays sperm cell cDNA library Zea mays cDNA clone Zmsp5828 5', mRNA sequence	MALE FLOWER	A188	7e-108
Cinful	Gypsy	CF075328	EST2145 Zea mays sperm cell cDNA library Zea mays cDNA clone Zmsp6253 5' similar to polyprotein, mRNA sequence	MALE FLOWER	A188	0
Cinful	Gypsy	CF075291	EST2108 Zea mays sperm cell cDNA library Zea mays cDNA clone Zmsp5137 5' similar to prpo, mRNA sequence	MALE FLOWER	A188	0
Cinful	Gypsy	CF075289	EST2106 Zea mays sperm cell cDNA library Zea mays cDNA clone Zmsp5133 5', mRNA sequence	MALE FLOWER	A188	3e-81
Cinful	Gypsy	CF075288	EST2105 Zea mays sperm cell cDNA library Zea mays cDNA clone Zmsp5123 5', mRNA sequence	MALE FLOWER	A188	2e-171
Cinful	Gypsy	CD526636	EST2068 Zea mays sperm cell cDNA library Zea mays cDNA clone Zmsp6045 5', mRNA sequence	MALE FLOWER	A188	4e-54
Cinful	Gypsy	CD526611	EST2043 Zea mays sperm cell cDNA library Zea mays cDNA clone Zmsp6004 5', mRNA sequence	MALE FLOWER	A188	1e-143
Cinful	Gypsy	CD526601	EST2033 Zea mays sperm cell cDNA library Zea mays cDNA clone Zmsp5983 5', mRNA sequence	MALE FLOWER	A188	2e-64
Cinful	Gypsy	CD526570	EST2002 Zea mays sperm cell cDNA library Zea mays cDNA clone Zmsp5675 5', mRNA sequence	MALE FLOWER	A188	2e-146
Cinful	Gypsy	CD526523	EST1955 Zea mays sperm cell cDNA library Zea mays cDNA clone Zmsp4556 5', mRNA sequence	MALE FLOWER	A188	0
Cinful	Gypsy	CD526390	EST1819 Zea mays sperm cell cDNA library Zea mays cDNA clone Zmsp5451 5' similar to polyprotein, mRNA sequence	MALE FLOWER	A188	0
Cinful	Gypsy	CD052446	EST1705 Zea mays sperm cell cDNA library Zea mays cDNA clone Zmsp5248 5', mRNA sequence	MALE FLOWER	A188	6e-166
Cinful	Gypsy	CD052426	EST1685 Zea mays sperm cell cDNA library Zea mays cDNA clone Zmsp5209 5', mRNA sequence	MALE FLOWER	A188	5e-167
Cinful	Gypsy	CD052399	EST1658 Zea mays sperm cell cDNA library Zea mays cDNA clone Zmsp4678 5', mRNA sequence	MALE FLOWER	A188	1e-162
Cinful	Gypsy	CB924304	EST1397 Zea mays sperm cell cDNA library Zea mays cDNA clone Zmsp4718 5' similar to prpol, mRNA sequence	MALE FLOWER	A188	4e-174
Cinful	Gypsy	CB924231	EST1323 Zea mays sperm cell cDNA library Zea mays cDNA clone Zmsp4452 5', mRNA sequence	MALE FLOWER	A188	3e-163
Cinful	Gypsy	CB278378	EST1278 Zea mays sperm cell cDNA library Zea mays cDNA clone Zmsp3505 5', mRNA sequence	MALE FLOWER	A188	5e-40
Cinful	Gypsy	CB278304	EST1207 Zea mays sperm cell cDNA library Zea mays cDNA clone Zmsp4349 5', mRNA sequence	MALE FLOWER	A188	8e-114
Cinful	Gypsy	CB278295	EST1198 Zea mays sperm cell cDNA library Zea mays cDNA clone Zmsp4306 5' similar to prpol, mRNA sequence	MALE FLOWER	A188	0
Cinful	Gypsy	CB278261	EST1164 Zea mays sperm cell cDNA library Zea mays cDNA clone Zmsp4258 5', mRNA sequence	MALE FLOWER	A188	1e-85
Cinful	Gypsy	CB278260	EST1163 Zea mays sperm cell cDNA library Zea mays cDNA clone Zmsp4252 5', mRNA sequence	MALE FLOWER	A188	5e-104
Cinful	Gypsy	CB278171	EST1074 Zea mays sperm cell cDNA library Zea mays cDNA clone Zmsp4121 5', mRNA sequence	MALE FLOWER	A188	4e-143
Cinful	Gypsy	CB278146	EST1049 Zea mays sperm cell cDNA library Zea mays cDNA clone Zmsp4077 5', mRNA sequence	MALE FLOWER	A188	0
Cinful	Gypsy	CB278087	EST0989 Zea mays sperm cell cDNA library Zea mays cDNA clone Zmsp3951 5', mRNA sequence	MALE FLOWER	A188	5e-34
Cinful	Gypsy	CB179839	EST0944 Zea mays sperm cell cDNA library Zea mays cDNA clone Zmsp3763 5' similar to prpol, mRNA sequence	MALE FLOWER	A188	0
Cinful	Gypsy	CB179791	EST0896 Zea mays sperm cell cDNA library Zea mays cDNA clone Zmsp3701 5' similar to putative retrotransposon, mRNA sequence	MALE FLOWER	A188	0
Cinful	Gypsy	CB179773	EST0878 Zea mays sperm cell cDNA library Zea mays cDNA clone Zmsp3629 5' similar to putative prpol, mRNA sequence	MALE FLOWER	A188	8e-57
Cinful	Gypsy	CB179757	EST0861 Zea mays sperm cell cDNA library Zea mays cDNA clone Zmsp3650 5' similar to prpol, mRNA sequence	MALE FLOWER	A188	5e-180
Cinful	Gypsy	CB179734	EST0838 Zea mays sperm cell cDNA library Zea mays cDNA clone Zmsp3606 5' similar to prpol, mRNA sequence	MALE FLOWER	A188	2e-120
Cinful	Gypsy	CB179691	EST0794 Zea mays sperm cell cDNA library Zea mays cDNA clone Zmsp3538 5', mRNA sequence	MALE FLOWER	A188	3e-106
Cinful	Gypsy	CB179613	EST0712 Zea mays sperm cell cDNA library Zea mays cDNA clone Zmsp3270 5' similar to polyprotein - maize retrotransposon Cinful-1, mRNA sequence	MALE FLOWER	A188	0
Cinful	Gypsy	CB179558	EST0653 Zea mays sperm cell cDNA library Zea mays cDNA clone Zmsp3176 5' similar to retrotransposon Cinful-1, mRNA sequence	MALE FLOWER	A188	1e-124
Cinful	Gypsy	CB179409	EST0501 Zea mays sperm cell cDNA library Zea mays cDNA clone Zmsp0761 5', mRNA sequence	MALE FLOWER	A188	4e-117
Cinful	Gypsy	CB179346	EST0438 Zea mays sperm cell cDNA library Zea mays cDNA clone Zmsp0312 5', mRNA sequence	MALE FLOWER	A188	2e-44
Cinful	Gypsy	CB179343	EST0435 Zea mays sperm cell cDNA library Zea mays cDNA clone Zmsp0652 5', mRNA sequence	MALE FLOWER	A188	4e-124
Cinful	Gypsy	CB179233	EST0319 Zea mays sperm cell cDNA library Zea mays cDNA clone Zmsp1227 5', mRNA sequence	MALE FLOWER	A188	4e-117
Cinful	Gypsy	CB179168	EST0254 Zea mays sperm cell cDNA library Zea mays cDNA clone Zmsp1276 5' similar to polyprotein from cinful-1 retrotransposon, mRNA sequence	MALE FLOWER	A188	3e-125
Cinful	Gypsy	CB179165	EST0251 Zea mays sperm cell cDNA library Zea mays cDNA clone Zmsp2116 5' similar to prpol, mRNA sequence	MALE FLOWER	A188	0
Cinful	Gypsy	BM660212	EST0220 Zea mays sperm cell cDNA library Zea mays cDNA clone Zmsp875 5' similar to polyprotein, mRNA sequence	MALE FLOWER	A188	1e-169
Cinful	Gypsy	BM660195	EST0203 Zea mays sperm cell cDNA library Zea mays cDNA clone Zmsp475 5' similar to retroelement, mRNA sequence	MALE FLOWER	A188	1e-67
Cinful	Gypsy	BM660150	EST0158 Zea mays sperm cell cDNA library Zea mays cDNA clone Zmsp534 5', mRNA sequence	MALE FLOWER	A188	2e-95
Cinful	Gypsy	BM660131	EST0139 Zea mays sperm cell cDNA library Zea mays cDNA clone Zmsp254 5' similar to polyprotein, mRNA sequence	MALE FLOWER	A188	1e-142
Cinful	Gypsy	BM660100	EST0108 Zea mays sperm cell cDNA library Zea mays cDNA clone Zmsp453 5' similar to polyprotein, mRNA sequence	MALE FLOWER	A188	1e-86
Cinful	Gypsy	BM660026	EST0033 Zea mays sperm cell cDNA library Zea mays cDNA clone Zmsp871 5', mRNA sequence	MALE FLOWER	A188	5e-180
Cinful	Gypsy	BE510584	946053H11.y1 946 - tassel primordium prepared by Schmidt lab Zea mays cDNA, mRNA sequence	MALE FLOWER	OH43	0
Cinful	Gypsy	AW520042	660056C02.y1 660 - Mixed stages of anther and pollen Zea mays cDNA, mRNA sequence	MALE FLOWER	OH43	2e-63
Cinful	Gypsy	AI987375	660004G09.x1 660 - Mixed stages of anther and pollen Zea mays cDNA, mRNA sequence	MALE FLOWER	OH43	1e-130
Cinful	Gypsy	CF634567	zmrww00_0A10-013-f04.s1 zmrww00 Zea mays cDNA 3', mRNA sequence	MIX	?	1e-23
Cinful	Gypsy	CF632115	zmrws48_0B11-008-a07.s3 zmrws48 Zea mays cDNA 3', mRNA sequence	MIX	?	8e-152
Cinful	Gypsy	CF627320	zmrws05_0B20-009-g10.s2 zmrws05 Zea mays cDNA 3', mRNA sequence	MIX	?	9e-88
Cinful	Gypsy	EE679376	zmrsub1_0B10-013-b08.s3 zmrsub1 Zea mays cDNA 3', mRNA sequence	MIX	?	1e-23
Cinful	Gypsy	CK347385	zmrsub1_0A20-004-a06.s3 zmrsub1 Zea mays cDNA 3', mRNA sequence	MIX	?	1e-23
Cinful	Gypsy	EE185411	ZM_BFc0170F05.f ZM_BFc Zea mays cDNA clone ZM_BFc0170F05 3', mRNA sequence	MIX	B73	8e-70
Cinful	Gypsy	EE182469	ZM_BFc0165O18.f ZM_BFc Zea mays cDNA clone ZM_BFc0165O18 3', mRNA sequence	MIX	B73	8e-38
Cinful	Gypsy	EE173373	ZM_BFc0151H07.f ZM_BFc Zea mays cDNA clone ZM_BFc0151H07 3', mRNA sequence	MIX	B73	6e-128
Cinful	Gypsy	EE156732	ZM_BFc0123K22.f ZM_BFc Zea mays cDNA clone ZM_BFc0123K22 3', mRNA sequence	MIX	B73	2e-96
Cinful	Gypsy	EE017720	ZM_BFc0069E08.f ZM_BFc Zea mays cDNA clone ZM_BFc0069E08 3', mRNA sequence	MIX	B73	3e-69
Cinful	Gypsy	DY538361	ZM_BFb0288D02.f ZM_BFb Zea mays cDNA 3', mRNA sequence	MIX	B73	2e-97
Cinful	Gypsy	DY236796	ZM_BFb0253E07.f ZM_BFb Zea mays cDNA 3', mRNA sequence	MIX	B73	7e-102
Cinful	Gypsy	DV543285	ZM_BFb0239B24.f ZM_BFb Zea mays cDNA 3', mRNA sequence	MIX	B73	3e-169
Cinful	Gypsy	DV514562	ZM_BFb0196K24.f ZM_BFb Zea mays cDNA 3', mRNA sequence	MIX	B73	1e-47
Cinful	Gypsy	DV023584	ZM_BFb0143F19.f ZM_BFb Zea mays cDNA 3', mRNA sequence	MIX	B73	9e-88
Cinful	Gypsy	DT646783	ZM_BFb0107H04.f ZM_BFb Zea mays cDNA 3', mRNA sequence	MIX	B73	2e-27
Cinful	Gypsy	DT641764	ZM_BFb0099P11.f ZM_BFb Zea mays cDNA 3', mRNA sequence	MIX	B73	5e-21
Cinful	Gypsy	DR965944	ZM_BFb0086B05.f ZM_BFb Zea mays cDNA 3', mRNA sequence	MIX	B73	9e-88
Cinful	Gypsy	DR822846	ZM_BFb0063I01.r ZM_BFb Zea mays cDNA 5', mRNA sequence	MIX	B73	2e-97
Cinful	Gypsy	DR958935	ZM_BFb0063I01.f ZM_BFb Zea mays cDNA 3', mRNA sequence	MIX	B73	2e-97
Cinful	Gypsy	DR821615	ZM_BFb0060P10.f ZM_BFb Zea mays cDNA 3', mRNA sequence	MIX	B73	9e-88
Cinful	Gypsy	DR815520	ZM_BFb0045L11.r ZM_BFb Zea mays cDNA 5', mRNA sequence	MIX	B73	2e-97
Cinful	Gypsy	DR804744	ZM_BFb0029P09.f ZM_BFb Zea mays cDNA 3', mRNA sequence	MIX	B73	0
Cinful	Gypsy	DR800680	ZM_BFb0024C14.r ZM_BFb Zea mays cDNA 5', mRNA sequence	MIX	B73	0
Cinful	Gypsy	DR800652	ZM_BFb0024B24.f ZM_BFb Zea mays cDNA 3', mRNA sequence	MIX	B73	2e-179
Cinful	Gypsy	CF052005	QCM33g01.yg QCM Zea mays cDNA clone QCM33g01, mRNA sequence	MIX	F2	6e-46
Cinful	Gypsy	CF050986	QCM19h08.yg QCM Zea mays cDNA clone QCM19h08, mRNA sequence	MIX	F2	4e-35
Cinful	Gypsy	CF016470	QBM15h04.xg QBM Zea mays cDNA clone QBM15h04, mRNA sequence	MIX	F2	6e-46
Cinful	Gypsy	BM382683	MEST553-C08.univ ISUM6 Zea mays cDNA clone MEST553-C08 3', mRNA sequence	MIX	B73	0
Cinful	Gypsy	BM348972	MEST305-E02.T3 ISUM5-RN Zea mays cDNA clone MEST305-E02 3', mRNA sequence	MIX	B73	4e-117
Cinful	Gypsy	BM339116	MEST237-A04.T3 ISUM5-RN Zea mays cDNA clone MEST237-A04 3', mRNA sequence	MIX	B73	4e-130
Cinful	Gypsy	BM335414	MEST151-D07.T3 ISUM5-RN Zea mays cDNA clone MEST151-D07 3', mRNA sequence	MIX	B73	6e-128
Cinful	Gypsy	BM078219	MEST116-F09.T3 ISUM4-TN Zea mays cDNA clone MEST116-F09 3', mRNA sequence	MIX	B73	1e-167
Cinful	Gypsy	AW461054	707098A11.x1 707 - Mixed adult tissues from Walbot lab (SK) Zea mays cDNA, mRNA sequence	MIX	W23	2e-52
Cinful	Gypsy	AI948343	603043C02.x1 603 - stressed root cDNA library from Wang/Bohnert lab Zea mays cDNA, mRNA sequence	MIX	B73	4e-124
Cinful	Gypsy	AI615064	486087C05.x1 486 - leaf primordia cDNA library from Hake lab Zea mays cDNA, mRNA sequence	MIX	B73	8e-76
Cinful	Gypsy	AI622393	486041E03.x1 486 - leaf primordia cDNA library from Hake lab Zea mays cDNA, mRNA sequence	MIX	B73	2e-89
Cinful	Gypsy	CO518594	3530_1_121_1_E03.x_1 3530 - Full length cDNA library created by Invitrogen from multiple tissues Zea mays cDNA, mRNA sequence	MIX	B73	3e-37
Cinful	Gypsy	DN828370	EST6668 Zea mays embryo sac cDNA library Zea mays cDNA clone ES12364 5', mRNA sequence	OVARY	A188	9e-139
Cinful	Gypsy	DN475292	EST6031 Zea mays embryo sac cDNA library Zea mays cDNA clone ES13249 5' similar to polyprotein, mRNA sequence	OVARY	A188	9e-126
Cinful	Gypsy	CX725073	EST5213 Zea mays embryo sac cDNA library Zea mays cDNA clone ES11024 5' similar to polyprotein, mRNA sequence	OVARY	A188	4e-98
Cinful	Gypsy	CV071607	EST3758 Zea mays embryo sac cDNA library Zea mays cDNA clone ES8481 5', mRNA sequence	OVARY	A188	2e-46
Cinful	Gypsy	CN845253	EST3204 Zea mays embryo sac cDNA library Zea mays cDNA clone ES7311 5', mRNA sequence	OVARY	A188	1e-130
Cinful	Gypsy	CN844652	EST2602 Zea mays embryo sac cDNA library Zea mays cDNA clone ES6246 5', mRNA sequence	OVARY	A188	9e-164
Cinful	Gypsy	CK787245	EST1884 Zea mays embryo sac cDNA library Zea mays cDNA clone ES4667 5' similar to Retrotransposon Cinful-1, mRNA sequence	OVARY	A188	1e-131
Cinful	Gypsy	CF972508	EST1037 Zea mays embryo sac cDNA library Zea mays cDNA clone ES2411 5' similar to Retroposon, mRNA sequence	OVARY	A188	0
Cinful	Gypsy	CF972479	EST1008 Zea mays embryo sac cDNA library Zea mays cDNA clone ES2352 5' similar to Retroposon, mRNA sequence	OVARY	A188	0
Cinful	Gypsy	EB484300	E4324 Zea mays egg cell cDNA library Zea mays cDNA clone 7279 5', mRNA sequence	OVARY	A188	9e-25
Cinful	Gypsy	DW587527	E3250 Zea mays egg cell cDNA library Zea mays cDNA clone 5288 5', mRNA sequence	OVARY	A188	2e-57
Cinful	Gypsy	EY959767	Contag_9340 Maize ovary - Eveland 2007 Zea mays cDNA, mRNA sequence	OVARY	W22 y Vp1	7e-26
Cinful	Gypsy	EY958280	Contag_7853 Maize ovary - Eveland 2007 Zea mays cDNA, mRNA sequence	OVARY	W22 y Vp1	2e-39
Cinful	Gypsy	AW146998	614091F12.y1 614 - root cDNA library from Walbot Lab Zea mays cDNA, mRNA sequence	ROOT	W23	5e-104
Cinful	Gypsy	AW091158	614091F12.x1 614 - root cDNA library from Walbot Lab Zea mays cDNA, mRNA sequence	ROOT	W23	1e-174
Cinful	Gypsy	AW090930	614068F12.y1 614 - root cDNA library from Walbot Lab Zea mays cDNA, mRNA sequence	ROOT	W23	0
Cinful	Gypsy	AW018199	614068F12.x1 614 - root cDNA library from Walbot Lab Zea mays cDNA, mRNA sequence	ROOT	W23	0
Cinful	Gypsy	AW065718	614060F06.y1 614 - root cDNA library from Walbot Lab Zea mays cDNA, mRNA sequence	ROOT	W23	0
Cinful	Gypsy	AW017563	614060F06.x1 614 - root cDNA library from Walbot Lab Zea mays cDNA, mRNA sequence	ROOT	W23	0
Cinful	Gypsy	AI978232	614042A04.x2 614 - root cDNA library from Walbot Lab Zea mays cDNA, mRNA sequence	ROOT	W23	4e-98
Cinful	Gypsy	AW067374	614041A06.y1 614 - root cDNA library from Walbot Lab Zea mays cDNA, mRNA sequence	ROOT	W23	6e-33
Cinful	Gypsy	AW053063	614030F01.y1 614 - root cDNA library from Walbot Lab Zea mays cDNA, mRNA sequence	ROOT	W23	3e-43
Cinful	Gypsy	AI979536	614030F01.x3 614 - root cDNA library from Walbot Lab Zea mays cDNA, mRNA sequence	ROOT	W23	7e-96
Cinful	Gypsy	AI861747	614017F10.x1 614 - root cDNA library from Walbot Lab Zea mays cDNA, mRNA sequence	ROOT	W23	3e-151
Cinful	Gypsy	AW000421	614016A02.y1 614 - root cDNA library from Walbot Lab Zea mays cDNA, mRNA sequence	ROOT	W23	7e-26
Cinful	Gypsy	AI861605	614016A02.x1 614 - root cDNA library from Walbot Lab Zea mays cDNA, mRNA sequence	ROOT	W23	0
Cinful	Gypsy	DW857165	MSAM381547_1318_3039 LCM-dissected maize shoot apical meristem cDNA Zea mays cDNA, mRNA sequence	SAM	B73	4e-29
Cinful	Gypsy	DW856961	MSAM371107_0385_0333 LCM-dissected maize shoot apical meristem cDNA Zea mays cDNA, mRNA sequence	SAM	B73	9e-31
Cinful	Gypsy	DW984714	MSAM368259_3475_1629 LCM-dissected maize shoot apical meristem cDNA Zea mays cDNA, mRNA sequence	SAM	B73	1e-36
Cinful	Gypsy	DW984606	MSAM365820_2645_3665 LCM-dissected maize shoot apical meristem cDNA Zea mays cDNA, mRNA sequence	SAM	B73	1e-34
Cinful	Gypsy	DW984434	MSAM361458_3994_3803 LCM-dissected maize shoot apical meristem cDNA Zea mays cDNA, mRNA sequence	SAM	B73	4e-23
Cinful	Gypsy	DW984099	MSAM354817_2449_0379 LCM-dissected maize shoot apical meristem cDNA Zea mays cDNA, mRNA sequence	SAM	B73	2e-21
Cinful	Gypsy	DW855953	MSAM351368_1458_0986 LCM-dissected maize shoot apical meristem cDNA Zea mays cDNA, mRNA sequence	SAM	B73	8e-38
Cinful	Gypsy	DW856270	MSAM348638_0524_3370 LCM-dissected maize shoot apical meristem cDNA Zea mays cDNA, mRNA sequence	SAM	B73	2e-39
Cinful	Gypsy	DW983497	MSAM343106_3419_2080 LCM-dissected maize shoot apical meristem cDNA Zea mays cDNA, mRNA sequence	SAM	B73	2e-27
Cinful	Gypsy	DW855801	MSAM343018_0971_2999 LCM-dissected maize shoot apical meristem cDNA Zea mays cDNA, mRNA sequence	SAM	B73	9e-25
Cinful	Gypsy	DW983295	MSAM339390_2325_1792 LCM-dissected maize shoot apical meristem cDNA Zea mays cDNA, mRNA sequence	SAM	B73	1e-23
Cinful	Gypsy	DW983102	MSAM335930_3623_3691 LCM-dissected maize shoot apical meristem cDNA Zea mays cDNA, mRNA sequence	SAM	B73	6e-27
Cinful	Gypsy	DW983063	MSAM335322_3562_2535 LCM-dissected maize shoot apical meristem cDNA Zea mays cDNA, mRNA sequence	SAM	B73	3e-24
Cinful	Gypsy	DW855631	MSAM334664_1526_0747 LCM-dissected maize shoot apical meristem cDNA Zea mays cDNA, mRNA sequence	SAM	B73	6e-27
Cinful	Gypsy	DW854958	MSAM328164_0883_3587 LCM-dissected maize shoot apical meristem cDNA Zea mays cDNA, mRNA sequence	SAM	B73	3e-30
Cinful	Gypsy	DW982480	MSAM326555_3415_2080 LCM-dissected maize shoot apical meristem cDNA Zea mays cDNA, mRNA sequence	SAM	B73	2e-27
Cinful	Gypsy	DW854409	MSAM321550_1202_1330 LCM-dissected maize shoot apical meristem cDNA Zea mays cDNA, mRNA sequence	SAM	B73	2e-21
Cinful	Gypsy	EG323709	MSAM319613_2909_2663 LCM-dissected maize inbred line Mo17 shoot apical meristem cDNA Zea mays cDNA, mRNA sequence	SAM	Mo17	2e-27
Cinful	Gypsy	DW854050	MSAM319023_0226_3234 LCM-dissected maize shoot apical meristem cDNA Zea mays cDNA, mRNA sequence	SAM	B73	5e-21
Cinful	Gypsy	DW853815	MSAM317859_1748_2251 LCM-dissected maize shoot apical meristem cDNA Zea mays cDNA, mRNA sequence	SAM	B73	2e-26
Cinful	Gypsy	DW853552	MSAM316734_1236_3016 LCM-dissected maize shoot apical meristem cDNA Zea mays cDNA, mRNA sequence	SAM	B73	4e-22
Cinful	Gypsy	DW853283	MSAM315664_0538_3936 LCM-dissected maize shoot apical meristem cDNA Zea mays cDNA, mRNA sequence	SAM	B73	2e-33
Cinful	Gypsy	EG323193	MSAM315200_3064_2226 LCM-dissected maize inbred line Mo17 shoot apical meristem cDNA Zea mays cDNA, mRNA sequence	SAM	Mo17	2e-26
Cinful	Gypsy	DW853145	MSAM315143_1672_2724 LCM-dissected maize shoot apical meristem cDNA Zea mays cDNA, mRNA sequence	SAM	B73	2e-27
Cinful	Gypsy	DW981836	MSAM315134_3586_3634 LCM-dissected maize shoot apical meristem cDNA Zea mays cDNA, mRNA sequence	SAM	B73	9e-31
Cinful	Gypsy	DW853090	MSAM314986_1316_2262 LCM-dissected maize shoot apical meristem cDNA Zea mays cDNA, mRNA sequence	SAM	B73	1e-34
Cinful	Gypsy	DW853007	MSAM314675_1083_3054 LCM-dissected maize shoot apical meristem cDNA Zea mays cDNA, mRNA sequence	SAM	B73	7e-26
Cinful	Gypsy	DW852337	MSAM312750_0795_3424 LCM-dissected maize shoot apical meristem cDNA Zea mays cDNA, mRNA sequence	SAM	B73	8e-38
Cinful	Gypsy	EG191938	MSAM312614_1761_2476 LCM-dissected maize inbred line Mo17 shoot apical meristem cDNA Zea mays cDNA, mRNA sequence	SAM	Mo17	3e-31
Cinful	Gypsy	DW980904	MSAM311719_3523_2001 LCM-dissected maize shoot apical meristem cDNA Zea mays cDNA, mRNA sequence	SAM	B73	9e-25
Cinful	Gypsy	EG320356	MSAM311170_3406_3803 LCM-dissected maize inbred line Mo17 shoot apical meristem cDNA Zea mays cDNA, mRNA sequence	SAM	Mo17	1e-29
Cinful	Gypsy	DW980708	MSAM310625_3032_1382 LCM-dissected maize shoot apical meristem cDNA Zea mays cDNA, mRNA sequence	SAM	B73	8e-32
Cinful	Gypsy	EG320069	MSAM310184_3464_0950 LCM-dissected maize inbred line Mo17 shoot apical meristem cDNA Zea mays cDNA, mRNA sequence	SAM	Mo17	2e-21
Cinful	Gypsy	EG320065	MSAM310176_2207_2884 LCM-dissected maize inbred line Mo17 shoot apical meristem cDNA Zea mays cDNA, mRNA sequence	SAM	Mo17	4e-23
Cinful	Gypsy	DW851343	MSAM310161_1035_3872 LCM-dissected maize shoot apical meristem cDNA Zea mays cDNA, mRNA sequence	SAM	B73	3e-37
Cinful	Gypsy	EG191319	MSAM310069_0155_3159 LCM-dissected maize inbred line Mo17 shoot apical meristem cDNA Zea mays cDNA, mRNA sequence	SAM	Mo17	1e-48
Cinful	Gypsy	DW851240	MSAM309891_0795_2641 LCM-dissected maize shoot apical meristem cDNA Zea mays cDNA, mRNA sequence	SAM	B73	2e-38
Cinful	Gypsy	EG323121	MSAM309873_3511_0579 LCM-dissected maize inbred line Mo17 shoot apical meristem cDNA Zea mays cDNA, mRNA sequence	SAM	Mo17	9e-31
Cinful	Gypsy	DW851168	MSAM309691_1378_3126 LCM-dissected maize shoot apical meristem cDNA Zea mays cDNA, mRNA sequence	SAM	B73	2e-39
Cinful	Gypsy	DW851110	MSAM309544_1440_0685 LCM-dissected maize shoot apical meristem cDNA Zea mays cDNA, mRNA sequence	SAM	B73	3e-31
Cinful	Gypsy	EG322966	MSAM309444_2795_1456 LCM-dissected maize inbred line Mo17 shoot apical meristem cDNA Zea mays cDNA, mRNA sequence	SAM	Mo17	7e-26
Cinful	Gypsy	EG190677	MSAM308941_0429_3696 LCM-dissected maize inbred line Mo17 shoot apical meristem cDNA Zea mays cDNA, mRNA sequence	SAM	Mo17	7e-26
Cinful	Gypsy	EG322670	MSAM308575_3786_0612 LCM-dissected maize inbred line Mo17 shoot apical meristem cDNA Zea mays cDNA, mRNA sequence	SAM	Mo17	6e-33
Cinful	Gypsy	DW980233	MSAM308487_3347_3374 LCM-dissected maize shoot apical meristem cDNA Zea mays cDNA, mRNA sequence	SAM	B73	1e-23
Cinful	Gypsy	EG322593	MSAM308370_2181_0631 LCM-dissected maize inbred line Mo17 shoot apical meristem cDNA Zea mays cDNA, mRNA sequence	SAM	Mo17	4e-41
Cinful	Gypsy	DW980180	MSAM308277_3857_0142 LCM-dissected maize shoot apical meristem cDNA Zea mays cDNA, mRNA sequence	SAM	B73	1e-28
Cinful	Gypsy	DW850546	MSAM308208_1233_0190 LCM-dissected maize shoot apical meristem cDNA Zea mays cDNA, mRNA sequence	SAM	B73	2e-21
Cinful	Gypsy	DW850444	MSAM308000_0167_0602 LCM-dissected maize shoot apical meristem cDNA Zea mays cDNA, mRNA sequence	SAM	B73	9e-25
Cinful	Gypsy	EG322395	MSAM307890_3584_1498 LCM-dissected maize inbred line Mo17 shoot apical meristem cDNA Zea mays cDNA, mRNA sequence	SAM	Mo17	3e-43
Cinful	Gypsy	DW980065	MSAM307822_3390_0060 LCM-dissected maize shoot apical meristem cDNA Zea mays cDNA, mRNA sequence	SAM	B73	1e-28
Cinful	Gypsy	DW850293	MSAM307632_1724_0655 LCM-dissected maize shoot apical meristem cDNA Zea mays cDNA, mRNA sequence	SAM	B73	6e-27
Cinful	Gypsy	EG322272	MSAM307618_3572_0356 LCM-dissected maize inbred line Mo17 shoot apical meristem cDNA Zea mays cDNA, mRNA sequence	SAM	Mo17	2e-33
Cinful	Gypsy	DW850256	MSAM307530_0098_2992 LCM-dissected maize shoot apical meristem cDNA Zea mays cDNA, mRNA sequence	SAM	B73	1e-35
Cinful	Gypsy	EG322218	MSAM307474_3636_2686 LCM-dissected maize inbred line Mo17 shoot apical meristem cDNA Zea mays cDNA, mRNA sequence	SAM	Mo17	1e-28
Cinful	Gypsy	DW850217	MSAM307456_0032_0897 LCM-dissected maize shoot apical meristem cDNA Zea mays cDNA, mRNA sequence	SAM	B73	4e-42
Cinful	Gypsy	EG189884	MSAM307264_1966_1409 LCM-dissected maize inbred line Mo17 shoot apical meristem cDNA Zea mays cDNA, mRNA sequence	SAM	Mo17	5e-21
Cinful	Gypsy	EG322048	MSAM307056_2588_3936 LCM-dissected maize inbred line Mo17 shoot apical meristem cDNA Zea mays cDNA, mRNA sequence	SAM	Mo17	4e-29
Cinful	Gypsy	EG321953	MSAM306799_2315_3728 LCM-dissected maize inbred line Mo17 shoot apical meristem cDNA Zea mays cDNA, mRNA sequence	SAM	Mo17	4e-41
Cinful	Gypsy	DW979740	MSAM306753_3218_3924 LCM-dissected maize shoot apical meristem cDNA Zea mays cDNA, mRNA sequence	SAM	B73	7e-26
Cinful	Gypsy	DW849838	MSAM306569_0720_4039 LCM-dissected maize shoot apical meristem cDNA Zea mays cDNA, mRNA sequence	SAM	B73	2e-26
Cinful	Gypsy	EG321725	MSAM306260_2346_3339 LCM-dissected maize inbred line Mo17 shoot apical meristem cDNA Zea mays cDNA, mRNA sequence	SAM	Mo17	6e-33
Cinful	Gypsy	DW849620	MSAM306067_0375_2102 LCM-dissected maize shoot apical meristem cDNA Zea mays cDNA, mRNA sequence	SAM	B73	3e-37
Cinful	Gypsy	EG189138	MSAM305836_0563_3873 LCM-dissected maize inbred line Mo17 shoot apical meristem cDNA Zea mays cDNA, mRNA sequence	SAM	Mo17	1e-22
Cinful	Gypsy	EG319932	MSAM304827_3750_3359 LCM-dissected maize inbred line Mo17 shoot apical meristem cDNA Zea mays cDNA, mRNA sequence	SAM	Mo17	6e-27
Cinful	Gypsy	EG319883	MSAM304722_2882_0803 LCM-dissected maize inbred line Mo17 shoot apical meristem cDNA Zea mays cDNA, mRNA sequence	SAM	Mo17	2e-27
Cinful	Gypsy	EG188510	MSAM304668_1745_3325 LCM-dissected maize inbred line Mo17 shoot apical meristem cDNA Zea mays cDNA, mRNA sequence	SAM	Mo17	2e-26
Cinful	Gypsy	EG319806	MSAM304556_2309_3275 LCM-dissected maize inbred line Mo17 shoot apical meristem cDNA Zea mays cDNA, mRNA sequence	SAM	Mo17	2e-25
Cinful	Gypsy	EG188259	MSAM304235_1099_1664 LCM-dissected maize inbred line Mo17 shoot apical meristem cDNA Zea mays cDNA, mRNA sequence	SAM	Mo17	5e-21
Cinful	Gypsy	DW848673	MSAM303922_1479_3094 LCM-dissected maize shoot apical meristem cDNA Zea mays cDNA, mRNA sequence	SAM	B73	4e-22
Cinful	Gypsy	EG188062	MSAM303892_0666_2659 LCM-dissected maize inbred line Mo17 shoot apical meristem cDNA Zea mays cDNA, mRNA sequence	SAM	Mo17	2e-26
Cinful	Gypsy	EG319453	MSAM303836_3058_3699 LCM-dissected maize inbred line Mo17 shoot apical meristem cDNA Zea mays cDNA, mRNA sequence	SAM	Mo17	2e-26
Cinful	Gypsy	DW976804	MSAM303822_2655_3497 LCM-dissected maize shoot apical meristem cDNA Zea mays cDNA, mRNA sequence	SAM	B73	5e-21
Cinful	Gypsy	DW976784	MSAM303778_3052_0111 LCM-dissected maize shoot apical meristem cDNA Zea mays cDNA, mRNA sequence	SAM	B73	2e-39
Cinful	Gypsy	EG187912	MSAM303643_1547_0173 LCM-dissected maize inbred line Mo17 shoot apical meristem cDNA Zea mays cDNA, mRNA sequence	SAM	Mo17	5e-40
Cinful	Gypsy	DW848523	MSAM303563_1991_0201 LCM-dissected maize shoot apical meristem cDNA Zea mays cDNA, mRNA sequence	SAM	B73	2e-26
Cinful	Gypsy	EG187848	MSAM303536_1858_3120 LCM-dissected maize inbred line Mo17 shoot apical meristem cDNA Zea mays cDNA, mRNA sequence	SAM	Mo17	1e-36
Cinful	Gypsy	DW848509	MSAM303525_1069_4055 LCM-dissected maize shoot apical meristem cDNA Zea mays cDNA, mRNA sequence	SAM	B73	5e-53
Cinful	Gypsy	EG319095	MSAM303091_2140_0865 LCM-dissected maize inbred line Mo17 shoot apical meristem cDNA Zea mays cDNA, mRNA sequence	SAM	Mo17	9e-50
Cinful	Gypsy	DW848273	MSAM303013_1377_2441 LCM-dissected maize shoot apical meristem cDNA Zea mays cDNA, mRNA sequence	SAM	B73	9e-25
Cinful	Gypsy	EG187524	MSAM302986_1507_3969 LCM-dissected maize inbred line Mo17 shoot apical meristem cDNA Zea mays cDNA, mRNA sequence	SAM	Mo17	9e-31
Cinful	Gypsy	DW848175	MSAM302804_0835_3146 LCM-dissected maize shoot apical meristem cDNA Zea mays cDNA, mRNA sequence	SAM	B73	4e-29
Cinful	Gypsy	EG187338	MSAM302668_1197_3252 LCM-dissected maize inbred line Mo17 shoot apical meristem cDNA Zea mays cDNA, mRNA sequence	SAM	Mo17	2e-38
Cinful	Gypsy	EG187288	MSAM302595_0351_3065 LCM-dissected maize inbred line Mo17 shoot apical meristem cDNA Zea mays cDNA, mRNA sequence	SAM	Mo17	9e-44
Cinful	Gypsy	DW848072	MSAM302573_1780_1928 LCM-dissected maize shoot apical meristem cDNA Zea mays cDNA, mRNA sequence	SAM	B73	6e-33
Cinful	Gypsy	DW976334	MSAM302500_3193_3863 LCM-dissected maize shoot apical meristem cDNA Zea mays cDNA, mRNA sequence	SAM	B73	2e-25
Cinful	Gypsy	EG186827	MSAM302392_1817_3822 LCM-dissected maize inbred line Mo17 shoot apical meristem cDNA Zea mays cDNA, mRNA sequence	SAM	Mo17	4e-23
Cinful	Gypsy	EG184217	MSAM302000_1262_2512 LCM-dissected maize inbred line Mo17 shoot apical meristem cDNA Zea mays cDNA, mRNA sequence	SAM	Mo17	2e-38
Cinful	Gypsy	EG318405	MSAM301748_3848_1418 LCM-dissected maize inbred line Mo17 shoot apical meristem cDNA Zea mays cDNA, mRNA sequence	SAM	Mo17	2e-38
Cinful	Gypsy	EG182061	MSAM301653_1617_3071 LCM-dissected maize inbred line Mo17 shoot apical meristem cDNA Zea mays cDNA, mRNA sequence	SAM	Mo17	4e-29
Cinful	Gypsy	DW847562	MSAM301554_0075_1691 LCM-dissected maize shoot apical meristem cDNA Zea mays cDNA, mRNA sequence	SAM	B73	6e-27
Cinful	Gypsy	DW847560	MSAM301543_1327_1912 LCM-dissected maize shoot apical meristem cDNA Zea mays cDNA, mRNA sequence	SAM	B73	3e-43
Cinful	Gypsy	DW975942	MSAM301375_3987_3193 LCM-dissected maize shoot apical meristem cDNA Zea mays cDNA, mRNA sequence	SAM	B73	4e-29
Cinful	Gypsy	DW975830	MSAM301095_2738_2997 LCM-dissected maize shoot apical meristem cDNA Zea mays cDNA, mRNA sequence	SAM	B73	2e-25
Cinful	Gypsy	EG177662	MSAM300937_0177_3278 LCM-dissected maize inbred line Mo17 shoot apical meristem cDNA Zea mays cDNA, mRNA sequence	SAM	Mo17	1e-28
Cinful	Gypsy	EG176506	MSAM300738_1861_0931 LCM-dissected maize inbred line Mo17 shoot apical meristem cDNA Zea mays cDNA, mRNA sequence	SAM	Mo17	9e-25
Cinful	Gypsy	EG176418	MSAM300727_1418_1301 LCM-dissected maize inbred line Mo17 shoot apical meristem cDNA Zea mays cDNA, mRNA sequence	SAM	Mo17	3e-36
Cinful	Gypsy	EG317831	MSAM300606_2964_2858 LCM-dissected maize inbred line Mo17 shoot apical meristem cDNA Zea mays cDNA, mRNA sequence	SAM	Mo17	8e-32
Cinful	Gypsy	EG317784	MSAM300533_3180_4030 LCM-dissected maize inbred line Mo17 shoot apical meristem cDNA Zea mays cDNA, mRNA sequence	SAM	Mo17	6e-33
Cinful	Gypsy	EG317778	MSAM300522_3684_1578 LCM-dissected maize inbred line Mo17 shoot apical meristem cDNA Zea mays cDNA, mRNA sequence	SAM	Mo17	9e-25
Cinful	Gypsy	EG317761	MSAM300487_3430_2887 LCM-dissected maize inbred line Mo17 shoot apical meristem cDNA Zea mays cDNA, mRNA sequence	SAM	Mo17	2e-25
Cinful	Gypsy	DW847037	MSAM300474_1264_1882 LCM-dissected maize shoot apical meristem cDNA Zea mays cDNA, mRNA sequence	SAM	B73	2e-27
Cinful	Gypsy	DW846818	MSAM299975_1931_3548 LCM-dissected maize shoot apical meristem cDNA Zea mays cDNA, mRNA sequence	SAM	B73	1e-22
Cinful	Gypsy	DW979074	MSAM299648_2828_2494 LCM-dissected maize shoot apical meristem cDNA Zea mays cDNA, mRNA sequence	SAM	B73	1e-29
Cinful	Gypsy	DW979048	MSAM299586_3795_3107 LCM-dissected maize shoot apical meristem cDNA Zea mays cDNA, mRNA sequence	SAM	B73	7e-45
Cinful	Gypsy	DW978987	MSAM299452_3208_3929 LCM-dissected maize shoot apical meristem cDNA Zea mays cDNA, mRNA sequence	SAM	B73	1e-34
Cinful	Gypsy	DW846518	MSAM299334_0120_3537 LCM-dissected maize shoot apical meristem cDNA Zea mays cDNA, mRNA sequence	SAM	B73	1e-29
Cinful	Gypsy	EG177528	MSAM299119_0399_2244 LCM-dissected maize inbred line Mo17 shoot apical meristem cDNA Zea mays cDNA, mRNA sequence	SAM	Mo17	2e-26
Cinful	Gypsy	DW978769	MSAM298907_2577_3149 LCM-dissected maize shoot apical meristem cDNA Zea mays cDNA, mRNA sequence	SAM	B73	1e-29
Cinful	Gypsy	EG167155	MSAM298854_1578_2752 LCM-dissected maize inbred line Mo17 shoot apical meristem cDNA Zea mays cDNA, mRNA sequence	SAM	Mo17	4e-41
Cinful	Gypsy	EG167152	MSAM298851_0251_3631 LCM-dissected maize inbred line Mo17 shoot apical meristem cDNA Zea mays cDNA, mRNA sequence	SAM	Mo17	3e-37
Cinful	Gypsy	EG316817	MSAM298730_3018_2462 LCM-dissected maize inbred line Mo17 shoot apical meristem cDNA Zea mays cDNA, mRNA sequence	SAM	Mo17	1e-36
Cinful	Gypsy	EG166980	MSAM298594_0362_1617 LCM-dissected maize inbred line Mo17 shoot apical meristem cDNA Zea mays cDNA, mRNA sequence	SAM	Mo17	5e-34
Cinful	Gypsy	DW846139	MSAM298474_0447_2384 LCM-dissected maize shoot apical meristem cDNA Zea mays cDNA, mRNA sequence	SAM	B73	2e-33
Cinful	Gypsy	EG316633	MSAM298399_3164_1263 LCM-dissected maize inbred line Mo17 shoot apical meristem cDNA Zea mays cDNA, mRNA sequence	SAM	Mo17	5e-28
Cinful	Gypsy	DW978482	MSAM298159_3820_1343 LCM-dissected maize shoot apical meristem cDNA Zea mays cDNA, mRNA sequence	SAM	B73	5e-47
Cinful	Gypsy	EG166617	MSAM298005_1570_2981 LCM-dissected maize inbred line Mo17 shoot apical meristem cDNA Zea mays cDNA, mRNA sequence	SAM	Mo17	5e-34
Cinful	Gypsy	DW978393	MSAM297960_3561_1254 LCM-dissected maize shoot apical meristem cDNA Zea mays cDNA, mRNA sequence	SAM	B73	2e-38
Cinful	Gypsy	DW978351	MSAM297851_3427_2694 LCM-dissected maize shoot apical meristem cDNA Zea mays cDNA, mRNA sequence	SAM	B73	1e-42
Cinful	Gypsy	EG166429	MSAM297705_0815_2379 LCM-dissected maize inbred line Mo17 shoot apical meristem cDNA Zea mays cDNA, mRNA sequence	SAM	Mo17	2e-40
Cinful	Gypsy	EG316241	MSAM297671_3565_1797 LCM-dissected maize inbred line Mo17 shoot apical meristem cDNA Zea mays cDNA, mRNA sequence	SAM	Mo17	4e-29
Cinful	Gypsy	EG166281	MSAM297476_0764_3828 LCM-dissected maize inbred line Mo17 shoot apical meristem cDNA Zea mays cDNA, mRNA sequence	SAM	Mo17	7e-26
Cinful	Gypsy	EG323909	MSAM297227_2978_3027 LCM-dissected maize inbred line Mo17 shoot apical meristem cDNA Zea mays cDNA, mRNA sequence	SAM	Mo17	3e-24
Cinful	Gypsy	EG166103	MSAM297202_1132_0130 LCM-dissected maize inbred line Mo17 shoot apical meristem cDNA Zea mays cDNA, mRNA sequence	SAM	Mo17	1e-22
Cinful	Gypsy	DW845524	MSAM297108_0868_2238 LCM-dissected maize shoot apical meristem cDNA Zea mays cDNA, mRNA sequence	SAM	B73	9e-31
Cinful	Gypsy	DW978036	MSAM297092_2792_1807 LCM-dissected maize shoot apical meristem cDNA Zea mays cDNA, mRNA sequence	SAM	B73	4e-22
Cinful	Gypsy	DW845398	MSAM296843_1411_2314 LCM-dissected maize shoot apical meristem cDNA Zea mays cDNA, mRNA sequence	SAM	B73	9e-31
Cinful	Gypsy	EG320846	MSAM296498_2265_3481 LCM-dissected maize inbred line Mo17 shoot apical meristem cDNA Zea mays cDNA, mRNA sequence	SAM	Mo17	2e-39
Cinful	Gypsy	EG320035	MSAM296332_2719_1646 LCM-dissected maize inbred line Mo17 shoot apical meristem cDNA Zea mays cDNA, mRNA sequence	SAM	Mo17	7e-39
Cinful	Gypsy	EG319636	MSAM296261_3728_2577 LCM-dissected maize inbred line Mo17 shoot apical meristem cDNA Zea mays cDNA, mRNA sequence	SAM	Mo17	2e-27
Cinful	Gypsy	EG318602	MSAM296073_2426_2409 LCM-dissected maize inbred line Mo17 shoot apical meristem cDNA Zea mays cDNA, mRNA sequence	SAM	Mo17	6e-33
Cinful	Gypsy	DW977601	MSAM296045_3684_0847 LCM-dissected maize shoot apical meristem cDNA Zea mays cDNA, mRNA sequence	SAM	B73	3e-36
Cinful	Gypsy	EG318125	MSAM295976_2152_2277 LCM-dissected maize inbred line Mo17 shoot apical meristem cDNA Zea mays cDNA, mRNA sequence	SAM	Mo17	5e-21
Cinful	Gypsy	DW977531	MSAM295862_3418_3350 LCM-dissected maize shoot apical meristem cDNA Zea mays cDNA, mRNA sequence	SAM	B73	2e-27
Cinful	Gypsy	DW844881	MSAM295714_1814_0454 LCM-dissected maize shoot apical meristem cDNA Zea mays cDNA, mRNA sequence	SAM	B73	2e-25
Cinful	Gypsy	EG165093	MSAM295672_0239_3125 LCM-dissected maize inbred line Mo17 shoot apical meristem cDNA Zea mays cDNA, mRNA sequence	SAM	Mo17	9e-25
Cinful	Gypsy	EG165092	MSAM295671_0476_2866 LCM-dissected maize inbred line Mo17 shoot apical meristem cDNA Zea mays cDNA, mRNA sequence	SAM	Mo17	4e-23
Cinful	Gypsy	EG316150	MSAM295618_2724_2881 LCM-dissected maize inbred line Mo17 shoot apical meristem cDNA Zea mays cDNA, mRNA sequence	SAM	Mo17	1e-28
Cinful	Gypsy	EG165033	MSAM295588_1093_2152 LCM-dissected maize inbred line Mo17 shoot apical meristem cDNA Zea mays cDNA, mRNA sequence	SAM	Mo17	9e-25
Cinful	Gypsy	DW977354	MSAM295422_2923_1826 LCM-dissected maize shoot apical meristem cDNA Zea mays cDNA, mRNA sequence	SAM	B73	5e-28
Cinful	Gypsy	EG164886	MSAM295345_1788_2651 LCM-dissected maize inbred line Mo17 shoot apical meristem cDNA Zea mays cDNA, mRNA sequence	SAM	Mo17	1e-22
Cinful	Gypsy	DW977318	MSAM295339_2418_2659 LCM-dissected maize shoot apical meristem cDNA Zea mays cDNA, mRNA sequence	SAM	B73	4e-22
Cinful	Gypsy	DW844689	MSAM295308_0813_2845 LCM-dissected maize shoot apical meristem cDNA Zea mays cDNA, mRNA sequence	SAM	B73	7e-39
Cinful	Gypsy	DW844668	MSAM295271_0974_2842 LCM-dissected maize shoot apical meristem cDNA Zea mays cDNA, mRNA sequence	SAM	B73	2e-27
Cinful	Gypsy	DW844656	MSAM295241_1020_1516 LCM-dissected maize shoot apical meristem cDNA Zea mays cDNA, mRNA sequence	SAM	B73	8e-38
Cinful	Gypsy	DW842301	MSAM294925_0406_3680 LCM-dissected maize shoot apical meristem cDNA Zea mays cDNA, mRNA sequence	SAM	B73	3e-30
Cinful	Gypsy	DW842273	MSAM294861_1220_0809 LCM-dissected maize shoot apical meristem cDNA Zea mays cDNA, mRNA sequence	SAM	B73	5e-21
Cinful	Gypsy	EG306751	MSAM294611_3357_2347 LCM-dissected maize inbred line Mo17 shoot apical meristem cDNA Zea mays cDNA, mRNA sequence	SAM	Mo17	5e-34
Cinful	Gypsy	EG306736	MSAM294571_3025_1596 LCM-dissected maize inbred line Mo17 shoot apical meristem cDNA Zea mays cDNA, mRNA sequence	SAM	Mo17	3e-24
Cinful	Gypsy	EG164313	MSAM294461_1095_1254 LCM-dissected maize inbred line Mo17 shoot apical meristem cDNA Zea mays cDNA, mRNA sequence	SAM	Mo17	1e-29
Cinful	Gypsy	DW842025	MSAM294297_1490_3424 LCM-dissected maize shoot apical meristem cDNA Zea mays cDNA, mRNA sequence	SAM	B73	9e-25
Cinful	Gypsy	DW974940	MSAM293864_2426_2131 LCM-dissected maize shoot apical meristem cDNA Zea mays cDNA, mRNA sequence	SAM	B73	5e-28
Cinful	Gypsy	EG163773	MSAM293610_0123_3674 LCM-dissected maize inbred line Mo17 shoot apical meristem cDNA Zea mays cDNA, mRNA sequence	SAM	Mo17	2e-38
Cinful	Gypsy	EG306169	MSAM293476_3624_0886 LCM-dissected maize inbred line Mo17 shoot apical meristem cDNA Zea mays cDNA, mRNA sequence	SAM	Mo17	1e-28
Cinful	Gypsy	DW841636	MSAM293433_0661_1088 LCM-dissected maize shoot apical meristem cDNA Zea mays cDNA, mRNA sequence	SAM	B73	9e-25
Cinful	Gypsy	EG163607	MSAM293348_1629_1312 LCM-dissected maize inbred line Mo17 shoot apical meristem cDNA Zea mays cDNA, mRNA sequence	SAM	Mo17	1e-22
Cinful	Gypsy	DW841554	MSAM293249_0144_0501 LCM-dissected maize shoot apical meristem cDNA Zea mays cDNA, mRNA sequence	SAM	B73	9e-31
Cinful	Gypsy	DW841543	MSAM293229_1489_1228 LCM-dissected maize shoot apical meristem cDNA Zea mays cDNA, mRNA sequence	SAM	B73	5e-34
Cinful	Gypsy	DW974642	MSAM293107_3591_2591 LCM-dissected maize shoot apical meristem cDNA Zea mays cDNA, mRNA sequence	SAM	B73	1e-36
Cinful	Gypsy	DW841378	MSAM292858_0651_3543 LCM-dissected maize shoot apical meristem cDNA Zea mays cDNA, mRNA sequence	SAM	B73	5e-28
Cinful	Gypsy	DW974405	MSAM292561_2336_2749 LCM-dissected maize shoot apical meristem cDNA Zea mays cDNA, mRNA sequence	SAM	B73	5e-40
Cinful	Gypsy	EG163112	MSAM292548_0289_2993 LCM-dissected maize inbred line Mo17 shoot apical meristem cDNA Zea mays cDNA, mRNA sequence	SAM	Mo17	1e-23
Cinful	Gypsy	EG163033	MSAM292435_0978_3893 LCM-dissected maize inbred line Mo17 shoot apical meristem cDNA Zea mays cDNA, mRNA sequence	SAM	Mo17	4e-23
Cinful	Gypsy	EG163019	MSAM292417_0363_0855 LCM-dissected maize inbred line Mo17 shoot apical meristem cDNA Zea mays cDNA, mRNA sequence	SAM	Mo17	2e-45
Cinful	Gypsy	EG162991	MSAM292362_0619_2254 LCM-dissected maize inbred line Mo17 shoot apical meristem cDNA Zea mays cDNA, mRNA sequence	SAM	Mo17	3e-30
Cinful	Gypsy	EG305478	MSAM292190_2168_3649 LCM-dissected maize inbred line Mo17 shoot apical meristem cDNA Zea mays cDNA, mRNA sequence	SAM	Mo17	5e-34
Cinful	Gypsy	DW841015	MSAM292023_1355_1076 LCM-dissected maize shoot apical meristem cDNA Zea mays cDNA, mRNA sequence	SAM	B73	3e-30
Cinful	Gypsy	EG162752	MSAM291955_1312_2095 LCM-dissected maize inbred line Mo17 shoot apical meristem cDNA Zea mays cDNA, mRNA sequence	SAM	Mo17	7e-45
Cinful	Gypsy	DW974132	MSAM291911_3633_3897 LCM-dissected maize shoot apical meristem cDNA Zea mays cDNA, mRNA sequence	SAM	B73	5e-21
Cinful	Gypsy	EG305299	MSAM291834_3606_1031 LCM-dissected maize inbred line Mo17 shoot apical meristem cDNA Zea mays cDNA, mRNA sequence	SAM	Mo17	6e-27
Cinful	Gypsy	DW973937	MSAM291456_2494_1971 LCM-dissected maize shoot apical meristem cDNA Zea mays cDNA, mRNA sequence	SAM	B73	4e-29
Cinful	Gypsy	EG162398	MSAM291359_0855_3970 LCM-dissected maize inbred line Mo17 shoot apical meristem cDNA Zea mays cDNA, mRNA sequence	SAM	Mo17	7e-26
Cinful	Gypsy	EG162388	MSAM291343_0094_2265 LCM-dissected maize inbred line Mo17 shoot apical meristem cDNA Zea mays cDNA, mRNA sequence	SAM	Mo17	5e-34
Cinful	Gypsy	EG305007	MSAM291313_3206_1839 LCM-dissected maize inbred line Mo17 shoot apical meristem cDNA Zea mays cDNA, mRNA sequence	SAM	Mo17	3e-30
Cinful	Gypsy	EG304987	MSAM291279_3041_1876 LCM-dissected maize inbred line Mo17 shoot apical meristem cDNA Zea mays cDNA, mRNA sequence	SAM	Mo17	4e-35
Cinful	Gypsy	EG162290	MSAM291184_1041_0209 LCM-dissected maize inbred line Mo17 shoot apical meristem cDNA Zea mays cDNA, mRNA sequence	SAM	Mo17	3e-37
Cinful	Gypsy	EG162164	MSAM290972_1323_1419 LCM-dissected maize inbred line Mo17 shoot apical meristem cDNA Zea mays cDNA, mRNA sequence	SAM	Mo17	4e-23
Cinful	Gypsy	EG162121	MSAM290901_0276_2648 LCM-dissected maize inbred line Mo17 shoot apical meristem cDNA Zea mays cDNA, mRNA sequence	SAM	Mo17	2e-25
Cinful	Gypsy	DW840458	MSAM290777_1673_2629 LCM-dissected maize shoot apical meristem cDNA Zea mays cDNA, mRNA sequence	SAM	B73	3e-30
Cinful	Gypsy	DW973635	MSAM290723_2865_0807 LCM-dissected maize shoot apical meristem cDNA Zea mays cDNA, mRNA sequence	SAM	B73	2e-38
Cinful	Gypsy	DW840419	MSAM290692_0176_1258 LCM-dissected maize shoot apical meristem cDNA Zea mays cDNA, mRNA sequence	SAM	B73	4e-23
Cinful	Gypsy	EG161693	MSAM290226_0748_1334 LCM-dissected maize inbred line Mo17 shoot apical meristem cDNA Zea mays cDNA, mRNA sequence	SAM	Mo17	2e-26
Cinful	Gypsy	DW840196	MSAM290214_0832_2978 LCM-dissected maize shoot apical meristem cDNA Zea mays cDNA, mRNA sequence	SAM	B73	1e-41
Cinful	Gypsy	EG304331	MSAM290102_3197_0841 LCM-dissected maize inbred line Mo17 shoot apical meristem cDNA Zea mays cDNA, mRNA sequence	SAM	Mo17	1e-34
Cinful	Gypsy	DW844493	MSAM289895_1476_3602 LCM-dissected maize shoot apical meristem cDNA Zea mays cDNA, mRNA sequence	SAM	B73	3e-36
Cinful	Gypsy	EG161460	MSAM289877_0373_2711 LCM-dissected maize inbred line Mo17 shoot apical meristem cDNA Zea mays cDNA, mRNA sequence	SAM	Mo17	6e-33
Cinful	Gypsy	EG304124	MSAM289723_3867_1913 LCM-dissected maize inbred line Mo17 shoot apical meristem cDNA Zea mays cDNA, mRNA sequence	SAM	Mo17	3e-49
Cinful	Gypsy	EG304115	MSAM289704_3642_1648 LCM-dissected maize inbred line Mo17 shoot apical meristem cDNA Zea mays cDNA, mRNA sequence	SAM	Mo17	7e-26
Cinful	Gypsy	EG304102	MSAM289675_3008_3640 LCM-dissected maize inbred line Mo17 shoot apical meristem cDNA Zea mays cDNA, mRNA sequence	SAM	Mo17	3e-36
Cinful	Gypsy	EG161314	MSAM289645_1795_1236 LCM-dissected maize inbred line Mo17 shoot apical meristem cDNA Zea mays cDNA, mRNA sequence	SAM	Mo17	2e-32
Cinful	Gypsy	EG161295	MSAM289615_1388_1055 LCM-dissected maize inbred line Mo17 shoot apical meristem cDNA Zea mays cDNA, mRNA sequence	SAM	Mo17	4e-35
Cinful	Gypsy	DW844347	MSAM289586_1869_3826 LCM-dissected maize shoot apical meristem cDNA Zea mays cDNA, mRNA sequence	SAM	B73	1e-28
Cinful	Gypsy	EG161271	MSAM289582_1145_1311 LCM-dissected maize inbred line Mo17 shoot apical meristem cDNA Zea mays cDNA, mRNA sequence	SAM	Mo17	2e-38
Cinful	Gypsy	EG304026	MSAM289531_3857_0619 LCM-dissected maize inbred line Mo17 shoot apical meristem cDNA Zea mays cDNA, mRNA sequence	SAM	Mo17	1e-42
Cinful	Gypsy	DW973086	MSAM289477_2546_0908 LCM-dissected maize shoot apical meristem cDNA Zea mays cDNA, mRNA sequence	SAM	B73	1e-35
Cinful	Gypsy	DW973009	MSAM289289_2534_0963 LCM-dissected maize shoot apical meristem cDNA Zea mays cDNA, mRNA sequence	SAM	B73	2e-33
Cinful	Gypsy	EG303885	MSAM289275_3638_3183 LCM-dissected maize inbred line Mo17 shoot apical meristem cDNA Zea mays cDNA, mRNA sequence	SAM	Mo17	2e-21
Cinful	Gypsy	EG161066	MSAM289267_1769_1768 LCM-dissected maize inbred line Mo17 shoot apical meristem cDNA Zea mays cDNA, mRNA sequence	SAM	Mo17	8e-38
Cinful	Gypsy	DW844155	MSAM289166_1201_2795 LCM-dissected maize shoot apical meristem cDNA Zea mays cDNA, mRNA sequence	SAM	B73	1e-23
Cinful	Gypsy	EG160832	MSAM288862_1166_3488 LCM-dissected maize inbred line Mo17 shoot apical meristem cDNA Zea mays cDNA, mRNA sequence	SAM	Mo17	3e-24
Cinful	Gypsy	EG303576	MSAM288720_2180_0208 LCM-dissected maize inbred line Mo17 shoot apical meristem cDNA Zea mays cDNA, mRNA sequence	SAM	Mo17	3e-30
Cinful	Gypsy	DW972766	MSAM288705_2689_2440 LCM-dissected maize shoot apical meristem cDNA Zea mays cDNA, mRNA sequence	SAM	B73	2e-38
Cinful	Gypsy	DW972752	MSAM288656_3152_3904 LCM-dissected maize shoot apical meristem cDNA Zea mays cDNA, mRNA sequence	SAM	B73	2e-27
Cinful	Gypsy	DW972705	MSAM288537_2152_0816 LCM-dissected maize shoot apical meristem cDNA Zea mays cDNA, mRNA sequence	SAM	B73	3e-43
Cinful	Gypsy	EG160077	MSAM287610_0375_3044 LCM-dissected maize inbred line Mo17 shoot apical meristem cDNA Zea mays cDNA, mRNA sequence	SAM	Mo17	5e-21
Cinful	Gypsy	DW843441	MSAM287577_0388_1031 LCM-dissected maize shoot apical meristem cDNA Zea mays cDNA, mRNA sequence	SAM	B73	5e-28
Cinful	Gypsy	EG160010	MSAM287501_0571_2315 LCM-dissected maize inbred line Mo17 shoot apical meristem cDNA Zea mays cDNA, mRNA sequence	SAM	Mo17	4e-23
Cinful	Gypsy	EG159883	MSAM287293_1797_3456 LCM-dissected maize inbred line Mo17 shoot apical meristem cDNA Zea mays cDNA, mRNA sequence	SAM	Mo17	3e-55
Cinful	Gypsy	DW843280	MSAM287191_1166_2997 LCM-dissected maize shoot apical meristem cDNA Zea mays cDNA, mRNA sequence	SAM	B73	1e-22
Cinful	Gypsy	EG302633	MSAM286985_3547_1703 LCM-dissected maize inbred line Mo17 shoot apical meristem cDNA Zea mays cDNA, mRNA sequence	SAM	Mo17	7e-26
Cinful	Gypsy	EG159674	MSAM286976_1784_2358 LCM-dissected maize inbred line Mo17 shoot apical meristem cDNA Zea mays cDNA, mRNA sequence	SAM	Mo17	3e-30
Cinful	Gypsy	DW972011	MSAM286867_2679_1293 LCM-dissected maize shoot apical meristem cDNA Zea mays cDNA, mRNA sequence	SAM	B73	1e-29
Cinful	Gypsy	DW971959	MSAM286750_3973_3630 LCM-dissected maize shoot apical meristem cDNA Zea mays cDNA, mRNA sequence	SAM	B73	3e-36
Cinful	Gypsy	EG302510	MSAM286746_3379_0066 LCM-dissected maize inbred line Mo17 shoot apical meristem cDNA Zea mays cDNA, mRNA sequence	SAM	Mo17	6e-27
Cinful	Gypsy	EG159393	MSAM286545_1208_1508 LCM-dissected maize inbred line Mo17 shoot apical meristem cDNA Zea mays cDNA, mRNA sequence	SAM	Mo17	4e-22
Cinful	Gypsy	EG159391	MSAM286543_1100_2249 LCM-dissected maize inbred line Mo17 shoot apical meristem cDNA Zea mays cDNA, mRNA sequence	SAM	Mo17	5e-21
Cinful	Gypsy	EG159377	MSAM286521_1824_0267 LCM-dissected maize inbred line Mo17 shoot apical meristem cDNA Zea mays cDNA, mRNA sequence	SAM	Mo17	8e-38
Cinful	Gypsy	EG159324	MSAM286429_1217_0976 LCM-dissected maize inbred line Mo17 shoot apical meristem cDNA Zea mays cDNA, mRNA sequence	SAM	Mo17	8e-32
Cinful	Gypsy	DW971792	MSAM286347_2234_2472 LCM-dissected maize shoot apical meristem cDNA Zea mays cDNA, mRNA sequence	SAM	B73	5e-21
Cinful	Gypsy	EG302209	MSAM286155_3030_1564 LCM-dissected maize inbred line Mo17 shoot apical meristem cDNA Zea mays cDNA, mRNA sequence	SAM	Mo17	5e-28
Cinful	Gypsy	DW971592	MSAM285889_3763_3392 LCM-dissected maize shoot apical meristem cDNA Zea mays cDNA, mRNA sequence	SAM	B73	2e-32
Cinful	Gypsy	EG158969	MSAM285855_0153_0600 LCM-dissected maize inbred line Mo17 shoot apical meristem cDNA Zea mays cDNA, mRNA sequence	SAM	Mo17	4e-23
Cinful	Gypsy	EG158902	MSAM285741_1354_0937 LCM-dissected maize inbred line Mo17 shoot apical meristem cDNA Zea mays cDNA, mRNA sequence	SAM	Mo17	1e-23
Cinful	Gypsy	EG301965	MSAM285679_3731_1310 LCM-dissected maize inbred line Mo17 shoot apical meristem cDNA Zea mays cDNA, mRNA sequence	SAM	Mo17	2e-32
Cinful	Gypsy	DW971480	MSAM285643_2746_2247 LCM-dissected maize shoot apical meristem cDNA Zea mays cDNA, mRNA sequence	SAM	B73	4e-29
Cinful	Gypsy	DW842501	MSAM285398_1465_3635 LCM-dissected maize shoot apical meristem cDNA Zea mays cDNA, mRNA sequence	SAM	B73	4e-35
Cinful	Gypsy	EG301758	MSAM285287_3364_2570 LCM-dissected maize inbred line Mo17 shoot apical meristem cDNA Zea mays cDNA, mRNA sequence	SAM	Mo17	1e-22
Cinful	Gypsy	EG301735	MSAM285238_3441_2873 LCM-dissected maize inbred line Mo17 shoot apical meristem cDNA Zea mays cDNA, mRNA sequence	SAM	Mo17	3e-24
Cinful	Gypsy	EG301643	MSAM285074_2528_0729 LCM-dissected maize inbred line Mo17 shoot apical meristem cDNA Zea mays cDNA, mRNA sequence	SAM	Mo17	1e-23
Cinful	Gypsy	DW971201	MSAM285012_2814_0918 LCM-dissected maize shoot apical meristem cDNA Zea mays cDNA, mRNA sequence	SAM	B73	1e-29
Cinful	Gypsy	DW971113	MSAM284813_3233_2088 LCM-dissected maize shoot apical meristem cDNA Zea mays cDNA, mRNA sequence	SAM	B73	2e-40
Cinful	Gypsy	EG158221	MSAM284587_1080_2932 LCM-dissected maize inbred line Mo17 shoot apical meristem cDNA Zea mays cDNA, mRNA sequence	SAM	Mo17	2e-33
Cinful	Gypsy	DW839591	MSAM283843_1776_1268 LCM-dissected maize shoot apical meristem cDNA Zea mays cDNA, mRNA sequence	SAM	B73	8e-38
Cinful	Gypsy	EG157781	MSAM283837_1459_0293 LCM-dissected maize inbred line Mo17 shoot apical meristem cDNA Zea mays cDNA, mRNA sequence	SAM	Mo17	3e-24
Cinful	Gypsy	EG157641	MSAM283614_0496_4008 LCM-dissected maize inbred line Mo17 shoot apical meristem cDNA Zea mays cDNA, mRNA sequence	SAM	Mo17	2e-33
Cinful	Gypsy	EG300818	MSAM283589_3188_3879 LCM-dissected maize inbred line Mo17 shoot apical meristem cDNA Zea mays cDNA, mRNA sequence	SAM	Mo17	1e-23
Cinful	Gypsy	EG157552	MSAM283470_1085_0414 LCM-dissected maize inbred line Mo17 shoot apical meristem cDNA Zea mays cDNA, mRNA sequence	SAM	Mo17	5e-53
Cinful	Gypsy	DW839375	MSAM283386_1911_3004 LCM-dissected maize shoot apical meristem cDNA Zea mays cDNA, mRNA sequence	SAM	B73	7e-39
Cinful	Gypsy	DW970510	MSAM283360_3697_2039 LCM-dissected maize shoot apical meristem cDNA Zea mays cDNA, mRNA sequence	SAM	B73	3e-31
Cinful	Gypsy	EG300672	MSAM283338_3872_2214 LCM-dissected maize inbred line Mo17 shoot apical meristem cDNA Zea mays cDNA, mRNA sequence	SAM	Mo17	9e-25
Cinful	Gypsy	EG157427	MSAM283271_0108_1752 LCM-dissected maize inbred line Mo17 shoot apical meristem cDNA Zea mays cDNA, mRNA sequence	SAM	Mo17	6e-27
Cinful	Gypsy	EG157272	MSAM282985_1300_2254 LCM-dissected maize inbred line Mo17 shoot apical meristem cDNA Zea mays cDNA, mRNA sequence	SAM	Mo17	1e-35
Cinful	Gypsy	EG300447	MSAM282932_3816_0940 LCM-dissected maize inbred line Mo17 shoot apical meristem cDNA Zea mays cDNA, mRNA sequence	SAM	Mo17	2e-25
Cinful	Gypsy	DW839158	MSAM282882_1783_1062 LCM-dissected maize shoot apical meristem cDNA Zea mays cDNA, mRNA sequence	SAM	B73	1e-22
Cinful	Gypsy	EG157119	MSAM282729_1641_2845 LCM-dissected maize inbred line Mo17 shoot apical meristem cDNA Zea mays cDNA, mRNA sequence	SAM	Mo17	1e-22
Cinful	Gypsy	EG157051	MSAM282629_0383_0214 LCM-dissected maize inbred line Mo17 shoot apical meristem cDNA Zea mays cDNA, mRNA sequence	SAM	Mo17	3e-31
Cinful	Gypsy	DW970083	MSAM282333_2669_2252 LCM-dissected maize shoot apical meristem cDNA Zea mays cDNA, mRNA sequence	SAM	B73	2e-46
Cinful	Gypsy	DW970082	MSAM282331_2897_3030 LCM-dissected maize shoot apical meristem cDNA Zea mays cDNA, mRNA sequence	SAM	B73	6e-27
Cinful	Gypsy	EG156866	MSAM282319_1514_0185 LCM-dissected maize inbred line Mo17 shoot apical meristem cDNA Zea mays cDNA, mRNA sequence	SAM	Mo17	6e-27
Cinful	Gypsy	EG156552	MSAM281796_1042_4010 LCM-dissected maize inbred line Mo17 shoot apical meristem cDNA Zea mays cDNA, mRNA sequence	SAM	Mo17	3e-24
Cinful	Gypsy	DW838630	MSAM281690_1006_3269 LCM-dissected maize shoot apical meristem cDNA Zea mays cDNA, mRNA sequence	SAM	B73	1e-41
Cinful	Gypsy	DW838612	MSAM281648_1929_3585 LCM-dissected maize shoot apical meristem cDNA Zea mays cDNA, mRNA sequence	SAM	B73	3e-37
Cinful	Gypsy	DW838596	MSAM281620_1752_0554 LCM-dissected maize shoot apical meristem cDNA Zea mays cDNA, mRNA sequence	SAM	B73	4e-29
Cinful	Gypsy	DW969728	MSAM281514_3757_0554 LCM-dissected maize shoot apical meristem cDNA Zea mays cDNA, mRNA sequence	SAM	B73	2e-26
Cinful	Gypsy	DW969696	MSAM281423_2755_1435 LCM-dissected maize shoot apical meristem cDNA Zea mays cDNA, mRNA sequence	SAM	B73	1e-22
Cinful	Gypsy	DW969606	MSAM281235_3422_2237 LCM-dissected maize shoot apical meristem cDNA Zea mays cDNA, mRNA sequence	SAM	B73	2e-21
Cinful	Gypsy	DW838384	MSAM281179_1043_3712 LCM-dissected maize shoot apical meristem cDNA Zea mays cDNA, mRNA sequence	SAM	B73	7e-26
Cinful	Gypsy	EG156156	MSAM281108_1454_1179 LCM-dissected maize inbred line Mo17 shoot apical meristem cDNA Zea mays cDNA, mRNA sequence	SAM	Mo17	1e-28
Cinful	Gypsy	DW969548	MSAM281104_3740_2604 LCM-dissected maize shoot apical meristem cDNA Zea mays cDNA, mRNA sequence	SAM	B73	1e-28
Cinful	Gypsy	EG299399	MSAM281026_2692_3252 LCM-dissected maize inbred line Mo17 shoot apical meristem cDNA Zea mays cDNA, mRNA sequence	SAM	Mo17	3e-31
Cinful	Gypsy	DW969484	MSAM280966_2212_3566 LCM-dissected maize shoot apical meristem cDNA Zea mays cDNA, mRNA sequence	SAM	B73	1e-36
Cinful	Gypsy	EG176038	MSAM280924_1409_2220 LCM-dissected maize inbred line Mo17 shoot apical meristem cDNA Zea mays cDNA, mRNA sequence	SAM	Mo17	6e-52
Cinful	Gypsy	DW838212	MSAM280804_0464_0415 LCM-dissected maize shoot apical meristem cDNA Zea mays cDNA, mRNA sequence	SAM	B73	1e-28
Cinful	Gypsy	EG175812	MSAM280543_1932_3175 LCM-dissected maize inbred line Mo17 shoot apical meristem cDNA Zea mays cDNA, mRNA sequence	SAM	Mo17	3e-30
Cinful	Gypsy	DW837981	MSAM280293_0403_3161 LCM-dissected maize shoot apical meristem cDNA Zea mays cDNA, mRNA sequence	SAM	B73	7e-26
Cinful	Gypsy	DW837977	MSAM280283_1934_3575 LCM-dissected maize shoot apical meristem cDNA Zea mays cDNA, mRNA sequence	SAM	B73	6e-27
Cinful	Gypsy	EG298925	MSAM280157_2985_0446 LCM-dissected maize inbred line Mo17 shoot apical meristem cDNA Zea mays cDNA, mRNA sequence	SAM	Mo17	2e-40
Cinful	Gypsy	EG298887	MSAM280088_3132_3511 LCM-dissected maize inbred line Mo17 shoot apical meristem cDNA Zea mays cDNA, mRNA sequence	SAM	Mo17	6e-27
Cinful	Gypsy	DW969073	MSAM279948_2504_1054 LCM-dissected maize shoot apical meristem cDNA Zea mays cDNA, mRNA sequence	SAM	B73	3e-36
Cinful	Gypsy	DW837652	MSAM279524_0406_2068 LCM-dissected maize shoot apical meristem cDNA Zea mays cDNA, mRNA sequence	SAM	B73	7e-26
Cinful	Gypsy	DW968741	MSAM279176_3072_0245 LCM-dissected maize shoot apical meristem cDNA Zea mays cDNA, mRNA sequence	SAM	B73	8e-51
Cinful	Gypsy	EG174890	MSAM279021_0932_1129 LCM-dissected maize inbred line Mo17 shoot apical meristem cDNA Zea mays cDNA, mRNA sequence	SAM	Mo17	3e-36
Cinful	Gypsy	EG174853	MSAM278966_1081_2975 LCM-dissected maize inbred line Mo17 shoot apical meristem cDNA Zea mays cDNA, mRNA sequence	SAM	Mo17	9e-25
Cinful	Gypsy	EG174748	MSAM278810_1063_0107 LCM-dissected maize inbred line Mo17 shoot apical meristem cDNA Zea mays cDNA, mRNA sequence	SAM	Mo17	1e-29
Cinful	Gypsy	EG298159	MSAM278775_3237_3947 LCM-dissected maize inbred line Mo17 shoot apical meristem cDNA Zea mays cDNA, mRNA sequence	SAM	Mo17	2e-25
Cinful	Gypsy	EG298145	MSAM278747_2722_3823 LCM-dissected maize inbred line Mo17 shoot apical meristem cDNA Zea mays cDNA, mRNA sequence	SAM	Mo17	2e-25
Cinful	Gypsy	EG298027	MSAM278493_2293_1687 LCM-dissected maize inbred line Mo17 shoot apical meristem cDNA Zea mays cDNA, mRNA sequence	SAM	Mo17	2e-32
Cinful	Gypsy	EG174446	MSAM278265_0373_3423 LCM-dissected maize inbred line Mo17 shoot apical meristem cDNA Zea mays cDNA, mRNA sequence	SAM	Mo17	1e-29
Cinful	Gypsy	DW968339	MSAM278162_2236_3209 LCM-dissected maize shoot apical meristem cDNA Zea mays cDNA, mRNA sequence	SAM	B73	9e-25
Cinful	Gypsy	EG297807	MSAM278095_3113_3264 LCM-dissected maize inbred line Mo17 shoot apical meristem cDNA Zea mays cDNA, mRNA sequence	SAM	Mo17	2e-25
Cinful	Gypsy	DW836918	MSAM277884_1535_1218 LCM-dissected maize shoot apical meristem cDNA Zea mays cDNA, mRNA sequence	SAM	B73	9e-31
Cinful	Gypsy	EG297577	MSAM277636_3289_2025 LCM-dissected maize inbred line Mo17 shoot apical meristem cDNA Zea mays cDNA, mRNA sequence	SAM	Mo17	3e-30
Cinful	Gypsy	EG174050	MSAM277571_1646_3917 LCM-dissected maize inbred line Mo17 shoot apical meristem cDNA Zea mays cDNA, mRNA sequence	SAM	Mo17	2e-21
Cinful	Gypsy	EG297370	MSAM277256_2992_1345 LCM-dissected maize inbred line Mo17 shoot apical meristem cDNA Zea mays cDNA, mRNA sequence	SAM	Mo17	2e-21
Cinful	Gypsy	DW836636	MSAM277246_1865_2878 LCM-dissected maize shoot apical meristem cDNA Zea mays cDNA, mRNA sequence	SAM	B73	3e-31
Cinful	Gypsy	DW836609	MSAM277186_0443_2831 LCM-dissected maize shoot apical meristem cDNA Zea mays cDNA, mRNA sequence	SAM	B73	1e-28
Cinful	Gypsy	EG297283	MSAM277087_2879_1569 LCM-dissected maize inbred line Mo17 shoot apical meristem cDNA Zea mays cDNA, mRNA sequence	SAM	Mo17	7e-26
Cinful	Gypsy	EG173635	MSAM276869_1883_0992 LCM-dissected maize inbred line Mo17 shoot apical meristem cDNA Zea mays cDNA, mRNA sequence	SAM	Mo17	4e-35
Cinful	Gypsy	DW967796	MSAM276828_3270_2467 LCM-dissected maize shoot apical meristem cDNA Zea mays cDNA, mRNA sequence	SAM	B73	9e-31
Cinful	Gypsy	EG173597	MSAM276797_1264_4021 LCM-dissected maize inbred line Mo17 shoot apical meristem cDNA Zea mays cDNA, mRNA sequence	SAM	Mo17	4e-29
Cinful	Gypsy	EG296983	MSAM276582_2527_0633 LCM-dissected maize inbred line Mo17 shoot apical meristem cDNA Zea mays cDNA, mRNA sequence	SAM	Mo17	2e-26
Cinful	Gypsy	DW836266	MSAM276393_1126_1275 LCM-dissected maize shoot apical meristem cDNA Zea mays cDNA, mRNA sequence	SAM	B73	1e-23
Cinful	Gypsy	DW967498	MSAM276107_3104_1270 LCM-dissected maize shoot apical meristem cDNA Zea mays cDNA, mRNA sequence	SAM	B73	1e-41
Cinful	Gypsy	DW967476	MSAM276051_2882_2905 LCM-dissected maize shoot apical meristem cDNA Zea mays cDNA, mRNA sequence	SAM	B73	2e-26
Cinful	Gypsy	DW967402	MSAM275870_3255_2957 LCM-dissected maize shoot apical meristem cDNA Zea mays cDNA, mRNA sequence	SAM	B73	5e-21
Cinful	Gypsy	EG173022	MSAM275865_1087_0330 LCM-dissected maize inbred line Mo17 shoot apical meristem cDNA Zea mays cDNA, mRNA sequence	SAM	Mo17	6e-33
Cinful	Gypsy	EG296565	MSAM275826_3977_2742 LCM-dissected maize inbred line Mo17 shoot apical meristem cDNA Zea mays cDNA, mRNA sequence	SAM	Mo17	2e-26
Cinful	Gypsy	EG296404	MSAM275527_2444_2536 LCM-dissected maize inbred line Mo17 shoot apical meristem cDNA Zea mays cDNA, mRNA sequence	SAM	Mo17	6e-27
Cinful	Gypsy	DW967240	MSAM275493_3165_2283 LCM-dissected maize shoot apical meristem cDNA Zea mays cDNA, mRNA sequence	SAM	B73	2e-38
Cinful	Gypsy	EG296328	MSAM275371_2297_3581 LCM-dissected maize inbred line Mo17 shoot apical meristem cDNA Zea mays cDNA, mRNA sequence	SAM	Mo17	9e-31
Cinful	Gypsy	EG296312	MSAM275330_2582_2089 LCM-dissected maize inbred line Mo17 shoot apical meristem cDNA Zea mays cDNA, mRNA sequence	SAM	Mo17	3e-30
Cinful	Gypsy	EG296286	MSAM275277_3725_1403 LCM-dissected maize inbred line Mo17 shoot apical meristem cDNA Zea mays cDNA, mRNA sequence	SAM	Mo17	1e-28
Cinful	Gypsy	EG296250	MSAM275222_3068_2515 LCM-dissected maize inbred line Mo17 shoot apical meristem cDNA Zea mays cDNA, mRNA sequence	SAM	Mo17	3e-30
Cinful	Gypsy	DW835720	MSAM275137_0592_0431 LCM-dissected maize shoot apical meristem cDNA Zea mays cDNA, mRNA sequence	SAM	B73	6e-27
Cinful	Gypsy	EG296175	MSAM275097_3173_1889 LCM-dissected maize inbred line Mo17 shoot apical meristem cDNA Zea mays cDNA, mRNA sequence	SAM	Mo17	6e-27
Cinful	Gypsy	DW966961	MSAM274844_3610_3693 LCM-dissected maize shoot apical meristem cDNA Zea mays cDNA, mRNA sequence	SAM	B73	2e-40
Cinful	Gypsy	EG316032	MSAM274837_3793_0795 LCM-dissected maize inbred line Mo17 shoot apical meristem cDNA Zea mays cDNA, mRNA sequence	SAM	Mo17	4e-42
Cinful	Gypsy	DW966859	MSAM274584_3331_0998 LCM-dissected maize shoot apical meristem cDNA Zea mays cDNA, mRNA sequence	SAM	B73	5e-21
Cinful	Gypsy	EG172217	MSAM274456_0540_1322 LCM-dissected maize inbred line Mo17 shoot apical meristem cDNA Zea mays cDNA, mRNA sequence	SAM	Mo17	6e-33
Cinful	Gypsy	EG315658	MSAM274149_3738_1691 LCM-dissected maize inbred line Mo17 shoot apical meristem cDNA Zea mays cDNA, mRNA sequence	SAM	Mo17	6e-33
Cinful	Gypsy	EG315543	MSAM273916_2761_1467 LCM-dissected maize inbred line Mo17 shoot apical meristem cDNA Zea mays cDNA, mRNA sequence	SAM	Mo17	3e-24
Cinful	Gypsy	EG315538	MSAM273904_3170_3948 LCM-dissected maize inbred line Mo17 shoot apical meristem cDNA Zea mays cDNA, mRNA sequence	SAM	Mo17	6e-27
Cinful	Gypsy	DW835075	MSAM273615_0604_3616 LCM-dissected maize shoot apical meristem cDNA Zea mays cDNA, mRNA sequence	SAM	B73	9e-25
Cinful	Gypsy	DW834911	MSAM273247_0661_3641 LCM-dissected maize shoot apical meristem cDNA Zea mays cDNA, mRNA sequence	SAM	B73	3e-37
Cinful	Gypsy	EG171358	MSAM273052_1782_3667 LCM-dissected maize inbred line Mo17 shoot apical meristem cDNA Zea mays cDNA, mRNA sequence	SAM	Mo17	5e-34
Cinful	Gypsy	DW834762	MSAM272901_1958_0431 LCM-dissected maize shoot apical meristem cDNA Zea mays cDNA, mRNA sequence	SAM	B73	2e-21
Cinful	Gypsy	EG314882	MSAM272750_2396_2068 LCM-dissected maize inbred line Mo17 shoot apical meristem cDNA Zea mays cDNA, mRNA sequence	SAM	Mo17	8e-32
Cinful	Gypsy	EG314530	MSAM272119_3285_3345 LCM-dissected maize inbred line Mo17 shoot apical meristem cDNA Zea mays cDNA, mRNA sequence	SAM	Mo17	1e-23
Cinful	Gypsy	EG170781	MSAM272070_1568_1372 LCM-dissected maize inbred line Mo17 shoot apical meristem cDNA Zea mays cDNA, mRNA sequence	SAM	Mo17	3e-43
Cinful	Gypsy	EG170468	MSAM271518_0682_1857 LCM-dissected maize inbred line Mo17 shoot apical meristem cDNA Zea mays cDNA, mRNA sequence	SAM	Mo17	5e-21
Cinful	Gypsy	EG170394	MSAM271395_1354_3383 LCM-dissected maize inbred line Mo17 shoot apical meristem cDNA Zea mays cDNA, mRNA sequence	SAM	Mo17	6e-33
Cinful	Gypsy	DW965496	MSAM271351_2788_3451 LCM-dissected maize shoot apical meristem cDNA Zea mays cDNA, mRNA sequence	SAM	B73	2e-21
Cinful	Gypsy	EG314088	MSAM271305_3078_2727 LCM-dissected maize inbred line Mo17 shoot apical meristem cDNA Zea mays cDNA, mRNA sequence	SAM	Mo17	6e-33
Cinful	Gypsy	DW965470	MSAM271295_3032_0692 LCM-dissected maize shoot apical meristem cDNA Zea mays cDNA, mRNA sequence	SAM	B73	2e-27
Cinful	Gypsy	EG313981	MSAM271106_2304_1961 LCM-dissected maize inbred line Mo17 shoot apical meristem cDNA Zea mays cDNA, mRNA sequence	SAM	Mo17	1e-29
Cinful	Gypsy	DW833981	MSAM271098_0711_2466 LCM-dissected maize shoot apical meristem cDNA Zea mays cDNA, mRNA sequence	SAM	B73	2e-26
Cinful	Gypsy	EG170137	MSAM270939_1865_2237 LCM-dissected maize inbred line Mo17 shoot apical meristem cDNA Zea mays cDNA, mRNA sequence	SAM	Mo17	4e-22
Cinful	Gypsy	EG170124	MSAM270915_0293_2707 LCM-dissected maize inbred line Mo17 shoot apical meristem cDNA Zea mays cDNA, mRNA sequence	SAM	Mo17	4e-23
Cinful	Gypsy	DW833893	MSAM270912_1109_0620 LCM-dissected maize shoot apical meristem cDNA Zea mays cDNA, mRNA sequence	SAM	B73	2e-25
Cinful	Gypsy	EG169946	MSAM270612_1274_1527 LCM-dissected maize inbred line Mo17 shoot apical meristem cDNA Zea mays cDNA, mRNA sequence	SAM	Mo17	6e-27
Cinful	Gypsy	DW833626	MSAM270286_0683_1494 LCM-dissected maize shoot apical meristem cDNA Zea mays cDNA, mRNA sequence	SAM	B73	6e-33
Cinful	Gypsy	EG169608	MSAM270017_1091_3781 LCM-dissected maize inbred line Mo17 shoot apical meristem cDNA Zea mays cDNA, mRNA sequence	SAM	Mo17	7e-26
Cinful	Gypsy	EG169565	MSAM269942_1869_1872 LCM-dissected maize inbred line Mo17 shoot apical meristem cDNA Zea mays cDNA, mRNA sequence	SAM	Mo17	2e-26
Cinful	Gypsy	EG169456	MSAM269753_0137_2055 LCM-dissected maize inbred line Mo17 shoot apical meristem cDNA Zea mays cDNA, mRNA sequence	SAM	Mo17	2e-39
Cinful	Gypsy	EG313161	MSAM269670_2594_1919 LCM-dissected maize inbred line Mo17 shoot apical meristem cDNA Zea mays cDNA, mRNA sequence	SAM	Mo17	8e-32
Cinful	Gypsy	EG313150	MSAM269645_2847_0601 LCM-dissected maize inbred line Mo17 shoot apical meristem cDNA Zea mays cDNA, mRNA sequence	SAM	Mo17	7e-39
Cinful	Gypsy	EG169391	MSAM269643_1270_0579 LCM-dissected maize inbred line Mo17 shoot apical meristem cDNA Zea mays cDNA, mRNA sequence	SAM	Mo17	4e-29
Cinful	Gypsy	EG169249	MSAM269384_1009_1036 LCM-dissected maize inbred line Mo17 shoot apical meristem cDNA Zea mays cDNA, mRNA sequence	SAM	Mo17	2e-25
Cinful	Gypsy	EG312955	MSAM269269_3417_1246 LCM-dissected maize inbred line Mo17 shoot apical meristem cDNA Zea mays cDNA, mRNA sequence	SAM	Mo17	9e-31
Cinful	Gypsy	EG169156	MSAM269204_0355_0024 LCM-dissected maize inbred line Mo17 shoot apical meristem cDNA Zea mays cDNA, mRNA sequence	SAM	Mo17	8e-32
Cinful	Gypsy	EG169088	MSAM269083_0350_2588 LCM-dissected maize inbred line Mo17 shoot apical meristem cDNA Zea mays cDNA, mRNA sequence	SAM	Mo17	5e-21
Cinful	Gypsy	EG169019	MSAM268970_0747_4052 LCM-dissected maize inbred line Mo17 shoot apical meristem cDNA Zea mays cDNA, mRNA sequence	SAM	Mo17	2e-38
Cinful	Gypsy	EG312789	MSAM268943_2636_1328 LCM-dissected maize inbred line Mo17 shoot apical meristem cDNA Zea mays cDNA, mRNA sequence	SAM	Mo17	4e-41
Cinful	Gypsy	DW832983	MSAM268827_0572_2271 LCM-dissected maize shoot apical meristem cDNA Zea mays cDNA, mRNA sequence	SAM	B73	4e-22
Cinful	Gypsy	DW832977	MSAM268817_0883_3590 LCM-dissected maize shoot apical meristem cDNA Zea mays cDNA, mRNA sequence	SAM	B73	6e-33
Cinful	Gypsy	DW832962	MSAM268789_0228_1581 LCM-dissected maize shoot apical meristem cDNA Zea mays cDNA, mRNA sequence	SAM	B73	4e-22
Cinful	Gypsy	EG312643	MSAM268701_2873_4036 LCM-dissected maize inbred line Mo17 shoot apical meristem cDNA Zea mays cDNA, mRNA sequence	SAM	Mo17	7e-39
Cinful	Gypsy	DW964358	MSAM268669_2525_0968 LCM-dissected maize shoot apical meristem cDNA Zea mays cDNA, mRNA sequence	SAM	B73	3e-31
Cinful	Gypsy	EG312610	MSAM268634_2471_3722 LCM-dissected maize inbred line Mo17 shoot apical meristem cDNA Zea mays cDNA, mRNA sequence	SAM	Mo17	3e-24
Cinful	Gypsy	DW964333	MSAM268607_2170_3493 LCM-dissected maize shoot apical meristem cDNA Zea mays cDNA, mRNA sequence	SAM	B73	4e-29
Cinful	Gypsy	DW832879	MSAM268600_0118_1365 LCM-dissected maize shoot apical meristem cDNA Zea mays cDNA, mRNA sequence	SAM	B73	2e-26
Cinful	Gypsy	EG168788	MSAM268570_0495_3197 LCM-dissected maize inbred line Mo17 shoot apical meristem cDNA Zea mays cDNA, mRNA sequence	SAM	Mo17	3e-36
Cinful	Gypsy	EG312455	MSAM268340_2801_3619 LCM-dissected maize inbred line Mo17 shoot apical meristem cDNA Zea mays cDNA, mRNA sequence	SAM	Mo17	2e-21
Cinful	Gypsy	EG312432	MSAM268293_2271_2373 LCM-dissected maize inbred line Mo17 shoot apical meristem cDNA Zea mays cDNA, mRNA sequence	SAM	Mo17	2e-45
Cinful	Gypsy	EG168605	MSAM268262_0500_2555 LCM-dissected maize inbred line Mo17 shoot apical meristem cDNA Zea mays cDNA, mRNA sequence	SAM	Mo17	4e-35
Cinful	Gypsy	EG312296	MSAM268061_2664_3838 LCM-dissected maize inbred line Mo17 shoot apical meristem cDNA Zea mays cDNA, mRNA sequence	SAM	Mo17	1e-22
Cinful	Gypsy	EG312225	MSAM267911_3049_1096 LCM-dissected maize inbred line Mo17 shoot apical meristem cDNA Zea mays cDNA, mRNA sequence	SAM	Mo17	3e-30
Cinful	Gypsy	EG168386	MSAM267881_0861_1358 LCM-dissected maize inbred line Mo17 shoot apical meristem cDNA Zea mays cDNA, mRNA sequence	SAM	Mo17	5e-34
Cinful	Gypsy	DW964001	MSAM267795_2185_1634 LCM-dissected maize shoot apical meristem cDNA Zea mays cDNA, mRNA sequence	SAM	B73	7e-39
Cinful	Gypsy	DW832513	MSAM267741_1625_1406 LCM-dissected maize shoot apical meristem cDNA Zea mays cDNA, mRNA sequence	SAM	B73	6e-27
Cinful	Gypsy	EG312048	MSAM267583_3924_1929 LCM-dissected maize inbred line Mo17 shoot apical meristem cDNA Zea mays cDNA, mRNA sequence	SAM	Mo17	4e-41
Cinful	Gypsy	DW963854	MSAM267471_3368_3622 LCM-dissected maize shoot apical meristem cDNA Zea mays cDNA, mRNA sequence	SAM	B73	4e-23
Cinful	Gypsy	EG168137	MSAM267454_0078_3299 LCM-dissected maize inbred line Mo17 shoot apical meristem cDNA Zea mays cDNA, mRNA sequence	SAM	Mo17	3e-24
Cinful	Gypsy	DW832376	MSAM267419_1271_3181 LCM-dissected maize shoot apical meristem cDNA Zea mays cDNA, mRNA sequence	SAM	B73	1e-36
Cinful	Gypsy	EG168077	MSAM267361_1380_1860 LCM-dissected maize inbred line Mo17 shoot apical meristem cDNA Zea mays cDNA, mRNA sequence	SAM	Mo17	2e-32
Cinful	Gypsy	DW963790	MSAM267331_2252_2161 LCM-dissected maize shoot apical meristem cDNA Zea mays cDNA, mRNA sequence	SAM	B73	2e-26
Cinful	Gypsy	EG311893	MSAM267296_3827_2734 LCM-dissected maize inbred line Mo17 shoot apical meristem cDNA Zea mays cDNA, mRNA sequence	SAM	Mo17	2e-25
Cinful	Gypsy	DW832295	MSAM267207_1886_0495 LCM-dissected maize shoot apical meristem cDNA Zea mays cDNA, mRNA sequence	SAM	B73	1e-28
Cinful	Gypsy	EG167989	MSAM267200_1054_0605 LCM-dissected maize inbred line Mo17 shoot apical meristem cDNA Zea mays cDNA, mRNA sequence	SAM	Mo17	1e-22
Cinful	Gypsy	DW963676	MSAM267061_3310_2846 LCM-dissected maize shoot apical meristem cDNA Zea mays cDNA, mRNA sequence	SAM	B73	2e-38
Cinful	Gypsy	DW963631	MSAM266951_2897_3957 LCM-dissected maize shoot apical meristem cDNA Zea mays cDNA, mRNA sequence	SAM	B73	2e-32
Cinful	Gypsy	EG311598	MSAM266759_3933_3242 LCM-dissected maize inbred line Mo17 shoot apical meristem cDNA Zea mays cDNA, mRNA sequence	SAM	Mo17	1e-28
Cinful	Gypsy	EG311544	MSAM266653_2800_1111 LCM-dissected maize inbred line Mo17 shoot apical meristem cDNA Zea mays cDNA, mRNA sequence	SAM	Mo17	4e-23
Cinful	Gypsy	DW963504	MSAM266626_3480_3364 LCM-dissected maize shoot apical meristem cDNA Zea mays cDNA, mRNA sequence	SAM	B73	3e-30
Cinful	Gypsy	EG311443	MSAM266463_3204_2538 LCM-dissected maize inbred line Mo17 shoot apical meristem cDNA Zea mays cDNA, mRNA sequence	SAM	Mo17	7e-26
Cinful	Gypsy	EG167502	MSAM266332_1181_1279 LCM-dissected maize inbred line Mo17 shoot apical meristem cDNA Zea mays cDNA, mRNA sequence	SAM	Mo17	1e-29
Cinful	Gypsy	DW963381	MSAM266304_3549_1753 LCM-dissected maize shoot apical meristem cDNA Zea mays cDNA, mRNA sequence	SAM	B73	1e-28
Cinful	Gypsy	DW963312	MSAM266129_2419_1509 LCM-dissected maize shoot apical meristem cDNA Zea mays cDNA, mRNA sequence	SAM	B73	1e-23
Cinful	Gypsy	EG167217	MSAM265840_1937_0651 LCM-dissected maize inbred line Mo17 shoot apical meristem cDNA Zea mays cDNA, mRNA sequence	SAM	Mo17	2e-25
Cinful	Gypsy	DW831664	MSAM265708_1301_2325 LCM-dissected maize shoot apical meristem cDNA Zea mays cDNA, mRNA sequence	SAM	B73	3e-24
Cinful	Gypsy	EG166483	MSAM265682_0731_3047 LCM-dissected maize inbred line Mo17 shoot apical meristem cDNA Zea mays cDNA, mRNA sequence	SAM	Mo17	1e-36
Cinful	Gypsy	EG310835	MSAM265340_3377_1317 LCM-dissected maize inbred line Mo17 shoot apical meristem cDNA Zea mays cDNA, mRNA sequence	SAM	Mo17	2e-25
Cinful	Gypsy	DW962974	MSAM265326_3837_1575 LCM-dissected maize shoot apical meristem cDNA Zea mays cDNA, mRNA sequence	SAM	B73	2e-46
Cinful	Gypsy	EG162583	MSAM265023_0779_3029 LCM-dissected maize inbred line Mo17 shoot apical meristem cDNA Zea mays cDNA, mRNA sequence	SAM	Mo17	4e-22
Cinful	Gypsy	DW962839	MSAM264995_3198_3280 LCM-dissected maize shoot apical meristem cDNA Zea mays cDNA, mRNA sequence	SAM	B73	4e-22
Cinful	Gypsy	DW962797	MSAM264897_3412_1001 LCM-dissected maize shoot apical meristem cDNA Zea mays cDNA, mRNA sequence	SAM	B73	5e-40
Cinful	Gypsy	EG160839	MSAM264732_1442_1886 LCM-dissected maize inbred line Mo17 shoot apical meristem cDNA Zea mays cDNA, mRNA sequence	SAM	Mo17	2e-25
Cinful	Gypsy	DW831145	MSAM264522_1275_3925 LCM-dissected maize shoot apical meristem cDNA Zea mays cDNA, mRNA sequence	SAM	B73	2e-27
Cinful	Gypsy	DW830942	MSAM264063_1391_3479 LCM-dissected maize shoot apical meristem cDNA Zea mays cDNA, mRNA sequence	SAM	B73	3e-31
Cinful	Gypsy	DW830879	MSAM263898_0113_1148 LCM-dissected maize shoot apical meristem cDNA Zea mays cDNA, mRNA sequence	SAM	B73	2e-27
Cinful	Gypsy	EG175662	MSAM263858_0131_2760 LCM-dissected maize inbred line Mo17 shoot apical meristem cDNA Zea mays cDNA, mRNA sequence	SAM	Mo17	2e-32
Cinful	Gypsy	EG175173	MSAM263771_0839_2885 LCM-dissected maize inbred line Mo17 shoot apical meristem cDNA Zea mays cDNA, mRNA sequence	SAM	Mo17	2e-32
Cinful	Gypsy	EG175029	MSAM263740_0591_0888 LCM-dissected maize inbred line Mo17 shoot apical meristem cDNA Zea mays cDNA, mRNA sequence	SAM	Mo17	2e-46
Cinful	Gypsy	EG309891	MSAM263559_3588_2920 LCM-dissected maize inbred line Mo17 shoot apical meristem cDNA Zea mays cDNA, mRNA sequence	SAM	Mo17	1e-35
Cinful	Gypsy	DW830671	MSAM263449_1270_3700 LCM-dissected maize shoot apical meristem cDNA Zea mays cDNA, mRNA sequence	SAM	B73	2e-25
Cinful	Gypsy	DW962062	MSAM263149_2777_2378 LCM-dissected maize shoot apical meristem cDNA Zea mays cDNA, mRNA sequence	SAM	B73	2e-26
Cinful	Gypsy	EG309675	MSAM263143_2724_1840 LCM-dissected maize inbred line Mo17 shoot apical meristem cDNA Zea mays cDNA, mRNA sequence	SAM	Mo17	5e-53
Cinful	Gypsy	DW830526	MSAM263082_1469_1024 LCM-dissected maize shoot apical meristem cDNA Zea mays cDNA, mRNA sequence	SAM	B73	2e-32
Cinful	Gypsy	EG171184	MSAM263051_1498_1915 LCM-dissected maize inbred line Mo17 shoot apical meristem cDNA Zea mays cDNA, mRNA sequence	SAM	Mo17	2e-46
Cinful	Gypsy	DW830386	MSAM262766_1838_3756 LCM-dissected maize shoot apical meristem cDNA Zea mays cDNA, mRNA sequence	SAM	B73	1e-23
Cinful	Gypsy	DW830353	MSAM262692_1533_2885 LCM-dissected maize shoot apical meristem cDNA Zea mays cDNA, mRNA sequence	SAM	B73	2e-33
Cinful	Gypsy	EG168974	MSAM262680_0272_2758 LCM-dissected maize inbred line Mo17 shoot apical meristem cDNA Zea mays cDNA, mRNA sequence	SAM	Mo17	4e-29
Cinful	Gypsy	EG168851	MSAM262658_0388_3650 LCM-dissected maize inbred line Mo17 shoot apical meristem cDNA Zea mays cDNA, mRNA sequence	SAM	Mo17	2e-33
Cinful	Gypsy	EG168752	MSAM262643_1460_3694 LCM-dissected maize inbred line Mo17 shoot apical meristem cDNA Zea mays cDNA, mRNA sequence	SAM	Mo17	3e-30
Cinful	Gypsy	DW961832	MSAM262585_2514_3746 LCM-dissected maize shoot apical meristem cDNA Zea mays cDNA, mRNA sequence	SAM	B73	4e-22
Cinful	Gypsy	DW961794	MSAM262485_3491_3900 LCM-dissected maize shoot apical meristem cDNA Zea mays cDNA, mRNA sequence	SAM	B73	1e-29
Cinful	Gypsy	EG167730	MSAM262463_1865_2107 LCM-dissected maize inbred line Mo17 shoot apical meristem cDNA Zea mays cDNA, mRNA sequence	SAM	Mo17	2e-25
Cinful	Gypsy	EG309252	MSAM262349_3070_3366 LCM-dissected maize inbred line Mo17 shoot apical meristem cDNA Zea mays cDNA, mRNA sequence	SAM	Mo17	7e-26
Cinful	Gypsy	EG309232	MSAM262309_2879_3846 LCM-dissected maize inbred line Mo17 shoot apical meristem cDNA Zea mays cDNA, mRNA sequence	SAM	Mo17	6e-27
Cinful	Gypsy	DW830044	MSAM261969_0758_3753 LCM-dissected maize shoot apical meristem cDNA Zea mays cDNA, mRNA sequence	SAM	B73	4e-48
Cinful	Gypsy	DW829996	MSAM261839_1348_0066 LCM-dissected maize shoot apical meristem cDNA Zea mays cDNA, mRNA sequence	SAM	B73	1e-23
Cinful	Gypsy	EG308766	MSAM261463_3081_3411 LCM-dissected maize inbred line Mo17 shoot apical meristem cDNA Zea mays cDNA, mRNA sequence	SAM	Mo17	1e-23
Cinful	Gypsy	EG308679	MSAM261295_3414_1311 LCM-dissected maize inbred line Mo17 shoot apical meristem cDNA Zea mays cDNA, mRNA sequence	SAM	Mo17	8e-32
Cinful	Gypsy	DW961276	MSAM261221_2653_0354 LCM-dissected maize shoot apical meristem cDNA Zea mays cDNA, mRNA sequence	SAM	B73	5e-34
Cinful	Gypsy	EG308569	MSAM261080_3554_1837 LCM-dissected maize inbred line Mo17 shoot apical meristem cDNA Zea mays cDNA, mRNA sequence	SAM	Mo17	2e-21
Cinful	Gypsy	EG308459	MSAM260888_3094_2928 LCM-dissected maize inbred line Mo17 shoot apical meristem cDNA Zea mays cDNA, mRNA sequence	SAM	Mo17	3e-37
Cinful	Gypsy	EG308391	MSAM260749_2936_0474 LCM-dissected maize inbred line Mo17 shoot apical meristem cDNA Zea mays cDNA, mRNA sequence	SAM	Mo17	5e-28
Cinful	Gypsy	EG308364	MSAM260695_3278_3402 LCM-dissected maize inbred line Mo17 shoot apical meristem cDNA Zea mays cDNA, mRNA sequence	SAM	Mo17	3e-24
Cinful	Gypsy	DW829499	MSAM260672_1577_0315 LCM-dissected maize shoot apical meristem cDNA Zea mays cDNA, mRNA sequence	SAM	B73	3e-50
Cinful	Gypsy	DW829465	MSAM260593_1468_0403 LCM-dissected maize shoot apical meristem cDNA Zea mays cDNA, mRNA sequence	SAM	B73	2e-26
Cinful	Gypsy	EG308192	MSAM260360_3741_1370 LCM-dissected maize inbred line Mo17 shoot apical meristem cDNA Zea mays cDNA, mRNA sequence	SAM	Mo17	4e-29
Cinful	Gypsy	DW829346	MSAM260344_1107_3683 LCM-dissected maize shoot apical meristem cDNA Zea mays cDNA, mRNA sequence	SAM	B73	5e-28
Cinful	Gypsy	DW960809	MSAM260140_2602_0878 LCM-dissected maize shoot apical meristem cDNA Zea mays cDNA, mRNA sequence	SAM	B73	9e-44
Cinful	Gypsy	DW829179	MSAM259934_0804_0365 LCM-dissected maize shoot apical meristem cDNA Zea mays cDNA, mRNA sequence	SAM	B73	2e-21
Cinful	Gypsy	DW960597	MSAM259650_3214_3766 LCM-dissected maize shoot apical meristem cDNA Zea mays cDNA, mRNA sequence	SAM	B73	6e-33
Cinful	Gypsy	EG145828	MSAM259586_1655_2456 LCM-dissected maize inbred line Mo17 shoot apical meristem cDNA Zea mays cDNA, mRNA sequence	SAM	Mo17	4e-29
Cinful	Gypsy	EG145802	MSAM259542_1445_2672 LCM-dissected maize inbred line Mo17 shoot apical meristem cDNA Zea mays cDNA, mRNA sequence	SAM	Mo17	2e-25
Cinful	Gypsy	EG307567	MSAM259187_3143_4006 LCM-dissected maize inbred line Mo17 shoot apical meristem cDNA Zea mays cDNA, mRNA sequence	SAM	Mo17	4e-35
Cinful	Gypsy	DW960258	MSAM258845_3873_3705 LCM-dissected maize shoot apical meristem cDNA Zea mays cDNA, mRNA sequence	SAM	B73	2e-26
Cinful	Gypsy	DW828684	MSAM258715_1878_2308 LCM-dissected maize shoot apical meristem cDNA Zea mays cDNA, mRNA sequence	SAM	B73	4e-22
Cinful	Gypsy	EG145291	MSAM258599_1040_0103 LCM-dissected maize inbred line Mo17 shoot apical meristem cDNA Zea mays cDNA, mRNA sequence	SAM	Mo17	6e-33
Cinful	Gypsy	DW960091	MSAM258419_2711_1375 LCM-dissected maize shoot apical meristem cDNA Zea mays cDNA, mRNA sequence	SAM	B73	9e-25
Cinful	Gypsy	EG305816	MSAM258280_2251_3106 LCM-dissected maize inbred line Mo17 shoot apical meristem cDNA Zea mays cDNA, mRNA sequence	SAM	Mo17	7e-39
Cinful	Gypsy	DW959847	MSAM257858_3754_3848 LCM-dissected maize shoot apical meristem cDNA Zea mays cDNA, mRNA sequence	SAM	B73	2e-39
Cinful	Gypsy	DW828234	MSAM257660_1656_1847 LCM-dissected maize shoot apical meristem cDNA Zea mays cDNA, mRNA sequence	SAM	B73	1e-22
Cinful	Gypsy	DW959678	MSAM257475_2756_1663 LCM-dissected maize shoot apical meristem cDNA Zea mays cDNA, mRNA sequence	SAM	B73	2e-40
Cinful	Gypsy	EG144553	MSAM257295_0572_1957 LCM-dissected maize inbred line Mo17 shoot apical meristem cDNA Zea mays cDNA, mRNA sequence	SAM	Mo17	4e-22
Cinful	Gypsy	EG144498	MSAM257206_1306_0591 LCM-dissected maize inbred line Mo17 shoot apical meristem cDNA Zea mays cDNA, mRNA sequence	SAM	Mo17	5e-34
Cinful	Gypsy	DW827985	MSAM257068_0198_1579 LCM-dissected maize shoot apical meristem cDNA Zea mays cDNA, mRNA sequence	SAM	B73	3e-36
Cinful	Gypsy	EG144404	MSAM257038_1791_0997 LCM-dissected maize inbred line Mo17 shoot apical meristem cDNA Zea mays cDNA, mRNA sequence	SAM	Mo17	3e-24
Cinful	Gypsy	EG144363	MSAM256963_0780_2792 LCM-dissected maize inbred line Mo17 shoot apical meristem cDNA Zea mays cDNA, mRNA sequence	SAM	Mo17	3e-31
Cinful	Gypsy	EG298928	MSAM256930_2446_3610 LCM-dissected maize inbred line Mo17 shoot apical meristem cDNA Zea mays cDNA, mRNA sequence	SAM	Mo17	9e-31
Cinful	Gypsy	EG144210	MSAM256709_1537_1162 LCM-dissected maize inbred line Mo17 shoot apical meristem cDNA Zea mays cDNA, mRNA sequence	SAM	Mo17	9e-44
Cinful	Gypsy	EG144129	MSAM256573_1319_1963 LCM-dissected maize inbred line Mo17 shoot apical meristem cDNA Zea mays cDNA, mRNA sequence	SAM	Mo17	8e-32
Cinful	Gypsy	EG296906	MSAM256544_2838_2510 LCM-dissected maize inbred line Mo17 shoot apical meristem cDNA Zea mays cDNA, mRNA sequence	SAM	Mo17	1e-36
Cinful	Gypsy	EG296418	MSAM256449_3816_3158 LCM-dissected maize inbred line Mo17 shoot apical meristem cDNA Zea mays cDNA, mRNA sequence	SAM	Mo17	2e-38
Cinful	Gypsy	EG314562	MSAM256077_3561_1255 LCM-dissected maize inbred line Mo17 shoot apical meristem cDNA Zea mays cDNA, mRNA sequence	SAM	Mo17	1e-36
Cinful	Gypsy	EG143798	MSAM255982_1071_3851 LCM-dissected maize inbred line Mo17 shoot apical meristem cDNA Zea mays cDNA, mRNA sequence	SAM	Mo17	9e-25
Cinful	Gypsy	EG313728	MSAM255926_3372_2082 LCM-dissected maize inbred line Mo17 shoot apical meristem cDNA Zea mays cDNA, mRNA sequence	SAM	Mo17	5e-21
Cinful	Gypsy	EG143655	MSAM255728_0729_2847 LCM-dissected maize inbred line Mo17 shoot apical meristem cDNA Zea mays cDNA, mRNA sequence	SAM	Mo17	2e-21
Cinful	Gypsy	DW827372	MSAM255715_1724_0143 LCM-dissected maize shoot apical meristem cDNA Zea mays cDNA, mRNA sequence	SAM	B73	1e-34
Cinful	Gypsy	DW827274	MSAM255503_0952_1761 LCM-dissected maize shoot apical meristem cDNA Zea mays cDNA, mRNA sequence	SAM	B73	4e-29
Cinful	Gypsy	DW827195	MSAM255294_0600_2846 LCM-dissected maize shoot apical meristem cDNA Zea mays cDNA, mRNA sequence	SAM	B73	2e-21
Cinful	Gypsy	DW958698	MSAM255055_3519_1904 LCM-dissected maize shoot apical meristem cDNA Zea mays cDNA, mRNA sequence	SAM	B73	4e-35
Cinful	Gypsy	EG308862	MSAM254388_2291_2620 LCM-dissected maize inbred line Mo17 shoot apical meristem cDNA Zea mays cDNA, mRNA sequence	SAM	Mo17	3e-30
Cinful	Gypsy	DW826745	MSAM254286_0332_1841 LCM-dissected maize shoot apical meristem cDNA Zea mays cDNA, mRNA sequence	SAM	B73	2e-21
Cinful	Gypsy	EG142759	MSAM254115_0411_0823 LCM-dissected maize inbred line Mo17 shoot apical meristem cDNA Zea mays cDNA, mRNA sequence	SAM	Mo17	3e-30
Cinful	Gypsy	EG286998	MSAM253908_3381_0635 LCM-dissected maize inbred line Mo17 shoot apical meristem cDNA Zea mays cDNA, mRNA sequence	SAM	Mo17	2e-27
Cinful	Gypsy	EG286945	MSAM253800_2803_3193 LCM-dissected maize inbred line Mo17 shoot apical meristem cDNA Zea mays cDNA, mRNA sequence	SAM	Mo17	1e-22
Cinful	Gypsy	DW826485	MSAM253650_1476_2542 LCM-dissected maize shoot apical meristem cDNA Zea mays cDNA, mRNA sequence	SAM	B73	1e-23
Cinful	Gypsy	EG286836	MSAM253593_2933_0536 LCM-dissected maize inbred line Mo17 shoot apical meristem cDNA Zea mays cDNA, mRNA sequence	SAM	Mo17	2e-27
Cinful	Gypsy	EG142432	MSAM253503_0365_2269 LCM-dissected maize inbred line Mo17 shoot apical meristem cDNA Zea mays cDNA, mRNA sequence	SAM	Mo17	6e-46
Cinful	Gypsy	DW958032	MSAM253494_3367_2447 LCM-dissected maize shoot apical meristem cDNA Zea mays cDNA, mRNA sequence	SAM	B73	3e-36
Cinful	Gypsy	DW957909	MSAM253184_4013_2618 LCM-dissected maize shoot apical meristem cDNA Zea mays cDNA, mRNA sequence	SAM	B73	4e-23
Cinful	Gypsy	EG142214	MSAM253113_1440_1006 LCM-dissected maize inbred line Mo17 shoot apical meristem cDNA Zea mays cDNA, mRNA sequence	SAM	Mo17	7e-26
Cinful	Gypsy	DW957837	MSAM253025_3642_3938 LCM-dissected maize shoot apical meristem cDNA Zea mays cDNA, mRNA sequence	SAM	B73	1e-22
Cinful	Gypsy	EG142149	MSAM253011_0134_2275 LCM-dissected maize inbred line Mo17 shoot apical meristem cDNA Zea mays cDNA, mRNA sequence	SAM	Mo17	1e-35
Cinful	Gypsy	EG286481	MSAM252936_3436_4056 LCM-dissected maize inbred line Mo17 shoot apical meristem cDNA Zea mays cDNA, mRNA sequence	SAM	Mo17	3e-31
Cinful	Gypsy	DW957754	MSAM252835_3272_3376 LCM-dissected maize shoot apical meristem cDNA Zea mays cDNA, mRNA sequence	SAM	B73	6e-33
Cinful	Gypsy	DW825915	MSAM252327_1468_0733 LCM-dissected maize shoot apical meristem cDNA Zea mays cDNA, mRNA sequence	SAM	B73	5e-21
Cinful	Gypsy	EG286118	MSAM252302_3451_3535 LCM-dissected maize inbred line Mo17 shoot apical meristem cDNA Zea mays cDNA, mRNA sequence	SAM	Mo17	1e-28
Cinful	Gypsy	EG141712	MSAM252209_1706_0744 LCM-dissected maize inbred line Mo17 shoot apical meristem cDNA Zea mays cDNA, mRNA sequence	SAM	Mo17	9e-31
Cinful	Gypsy	EG141635	MSAM252063_1856_2292 LCM-dissected maize inbred line Mo17 shoot apical meristem cDNA Zea mays cDNA, mRNA sequence	SAM	Mo17	4e-23
Cinful	Gypsy	DW957348	MSAM251865_3826_0214 LCM-dissected maize shoot apical meristem cDNA Zea mays cDNA, mRNA sequence	SAM	B73	2e-26
Cinful	Gypsy	DW825634	MSAM251692_0223_2123 LCM-dissected maize shoot apical meristem cDNA Zea mays cDNA, mRNA sequence	SAM	B73	4e-23
Cinful	Gypsy	DW825534	MSAM251473_0904_1926 LCM-dissected maize shoot apical meristem cDNA Zea mays cDNA, mRNA sequence	SAM	B73	2e-26
Cinful	Gypsy	DW957153	MSAM251428_3322_2446 LCM-dissected maize shoot apical meristem cDNA Zea mays cDNA, mRNA sequence	SAM	B73	1e-29
Cinful	Gypsy	DW957109	MSAM251322_3338_0228 LCM-dissected maize shoot apical meristem cDNA Zea mays cDNA, mRNA sequence	SAM	B73	2e-44
Cinful	Gypsy	DW825467	MSAM251314_0986_2772 LCM-dissected maize shoot apical meristem cDNA Zea mays cDNA, mRNA sequence	SAM	B73	5e-28
Cinful	Gypsy	EG141100	MSAM251168_0371_2153 LCM-dissected maize inbred line Mo17 shoot apical meristem cDNA Zea mays cDNA, mRNA sequence	SAM	Mo17	1e-23
Cinful	Gypsy	EG285458	MSAM251064_3088_1604 LCM-dissected maize inbred line Mo17 shoot apical meristem cDNA Zea mays cDNA, mRNA sequence	SAM	Mo17	7e-26
Cinful	Gypsy	EG141029	MSAM251027_1236_3368 LCM-dissected maize inbred line Mo17 shoot apical meristem cDNA Zea mays cDNA, mRNA sequence	SAM	Mo17	9e-31
Cinful	Gypsy	EG285403	MSAM250951_2253_1824 LCM-dissected maize inbred line Mo17 shoot apical meristem cDNA Zea mays cDNA, mRNA sequence	SAM	Mo17	1e-23
Cinful	Gypsy	DW956908	MSAM250849_2629_1852 LCM-dissected maize shoot apical meristem cDNA Zea mays cDNA, mRNA sequence	SAM	B73	8e-32
Cinful	Gypsy	EG285301	MSAM250781_2905_3617 LCM-dissected maize inbred line Mo17 shoot apical meristem cDNA Zea mays cDNA, mRNA sequence	SAM	Mo17	4e-35
Cinful	Gypsy	EG140809	MSAM250638_1270_3459 LCM-dissected maize inbred line Mo17 shoot apical meristem cDNA Zea mays cDNA, mRNA sequence	SAM	Mo17	2e-32
Cinful	Gypsy	DW956801	MSAM250589_2661_1655 LCM-dissected maize shoot apical meristem cDNA Zea mays cDNA, mRNA sequence	SAM	B73	7e-39
Cinful	Gypsy	DW825133	MSAM250552_0765_2817 LCM-dissected maize shoot apical meristem cDNA Zea mays cDNA, mRNA sequence	SAM	B73	5e-21
Cinful	Gypsy	EG285094	MSAM250355_2726_2586 LCM-dissected maize inbred line Mo17 shoot apical meristem cDNA Zea mays cDNA, mRNA sequence	SAM	Mo17	3e-24
Cinful	Gypsy	DW825038	MSAM250315_0261_2297 LCM-dissected maize shoot apical meristem cDNA Zea mays cDNA, mRNA sequence	SAM	B73	5e-28
Cinful	Gypsy	DW824917	MSAM250014_1246_1385 LCM-dissected maize shoot apical meristem cDNA Zea mays cDNA, mRNA sequence	SAM	B73	7e-26
Cinful	Gypsy	DW954354	MSAM249926_2880_1775 LCM-dissected maize shoot apical meristem cDNA Zea mays cDNA, mRNA sequence	SAM	B73	3e-31
Cinful	Gypsy	DW954212	MSAM249567_3794_0741 LCM-dissected maize shoot apical meristem cDNA Zea mays cDNA, mRNA sequence	SAM	B73	4e-35
Cinful	Gypsy	EG140121	MSAM249454_1807_3466 LCM-dissected maize inbred line Mo17 shoot apical meristem cDNA Zea mays cDNA, mRNA sequence	SAM	Mo17	5e-40
Cinful	Gypsy	EG140019	MSAM249308_0657_1800 LCM-dissected maize inbred line Mo17 shoot apical meristem cDNA Zea mays cDNA, mRNA sequence	SAM	Mo17	1e-23
Cinful	Gypsy	DW824591	MSAM249278_1546_3796 LCM-dissected maize shoot apical meristem cDNA Zea mays cDNA, mRNA sequence	SAM	B73	2e-32
Cinful	Gypsy	EG284525	MSAM249227_2495_1724 LCM-dissected maize inbred line Mo17 shoot apical meristem cDNA Zea mays cDNA, mRNA sequence	SAM	Mo17	2e-21
Cinful	Gypsy	DW954031	MSAM249178_2222_3461 LCM-dissected maize shoot apical meristem cDNA Zea mays cDNA, mRNA sequence	SAM	B73	1e-29
Cinful	Gypsy	DW824521	MSAM249115_1651_2033 LCM-dissected maize shoot apical meristem cDNA Zea mays cDNA, mRNA sequence	SAM	B73	9e-50
Cinful	Gypsy	DW953960	MSAM249001_2369_1795 LCM-dissected maize shoot apical meristem cDNA Zea mays cDNA, mRNA sequence	SAM	B73	3e-24
Cinful	Gypsy	DW953863	MSAM248775_3160_1959 LCM-dissected maize shoot apical meristem cDNA Zea mays cDNA, mRNA sequence	SAM	B73	2e-27
Cinful	Gypsy	EG139646	MSAM248641_0786_1949 LCM-dissected maize inbred line Mo17 shoot apical meristem cDNA Zea mays cDNA, mRNA sequence	SAM	Mo17	2e-46
Cinful	Gypsy	EG284090	MSAM248435_2259_3566 LCM-dissected maize inbred line Mo17 shoot apical meristem cDNA Zea mays cDNA, mRNA sequence	SAM	Mo17	2e-32
Cinful	Gypsy	DW824116	MSAM248124_0218_2882 LCM-dissected maize shoot apical meristem cDNA Zea mays cDNA, mRNA sequence	SAM	B73	2e-38
Cinful	Gypsy	EG139357	MSAM248104_0640_1344 LCM-dissected maize inbred line Mo17 shoot apical meristem cDNA Zea mays cDNA, mRNA sequence	SAM	Mo17	3e-30
Cinful	Gypsy	DW953559	MSAM248028_2263_0218 LCM-dissected maize shoot apical meristem cDNA Zea mays cDNA, mRNA sequence	SAM	B73	2e-38
Cinful	Gypsy	EG139149	MSAM247756_1501_0272 LCM-dissected maize inbred line Mo17 shoot apical meristem cDNA Zea mays cDNA, mRNA sequence	SAM	Mo17	2e-32
Cinful	Gypsy	EG139134	MSAM247724_0560_3018 LCM-dissected maize inbred line Mo17 shoot apical meristem cDNA Zea mays cDNA, mRNA sequence	SAM	Mo17	4e-22
Cinful	Gypsy	DW953315	MSAM247464_2421_3603 LCM-dissected maize shoot apical meristem cDNA Zea mays cDNA, mRNA sequence	SAM	B73	3e-30
Cinful	Gypsy	DW953264	MSAM247346_3828_0897 LCM-dissected maize shoot apical meristem cDNA Zea mays cDNA, mRNA sequence	SAM	B73	3e-30
Cinful	Gypsy	EG138920	MSAM247332_1148_3145 LCM-dissected maize inbred line Mo17 shoot apical meristem cDNA Zea mays cDNA, mRNA sequence	SAM	Mo17	1e-23
Cinful	Gypsy	EG283492	MSAM247311_3571_0329 LCM-dissected maize inbred line Mo17 shoot apical meristem cDNA Zea mays cDNA, mRNA sequence	SAM	Mo17	2e-32
Cinful	Gypsy	EG138722	MSAM246983_1431_0348 LCM-dissected maize inbred line Mo17 shoot apical meristem cDNA Zea mays cDNA, mRNA sequence	SAM	Mo17	1e-22
Cinful	Gypsy	EG283168	MSAM246668_2537_0283 LCM-dissected maize inbred line Mo17 shoot apical meristem cDNA Zea mays cDNA, mRNA sequence	SAM	Mo17	2e-25
Cinful	Gypsy	DW823448	MSAM246557_1500_0703 LCM-dissected maize shoot apical meristem cDNA Zea mays cDNA, mRNA sequence	SAM	B73	3e-30
Cinful	Gypsy	EG283071	MSAM246495_2574_3701 LCM-dissected maize inbred line Mo17 shoot apical meristem cDNA Zea mays cDNA, mRNA sequence	SAM	Mo17	2e-27
Cinful	Gypsy	EG138338	MSAM246312_1226_1260 LCM-dissected maize inbred line Mo17 shoot apical meristem cDNA Zea mays cDNA, mRNA sequence	SAM	Mo17	1e-29
Cinful	Gypsy	EG282885	MSAM246127_2793_2270 LCM-dissected maize inbred line Mo17 shoot apical meristem cDNA Zea mays cDNA, mRNA sequence	SAM	Mo17	2e-38
Cinful	Gypsy	EG138213	MSAM246078_1165_1763 LCM-dissected maize inbred line Mo17 shoot apical meristem cDNA Zea mays cDNA, mRNA sequence	SAM	Mo17	1e-23
Cinful	Gypsy	DW952691	MSAM245969_2991_1446 LCM-dissected maize shoot apical meristem cDNA Zea mays cDNA, mRNA sequence	SAM	B73	7e-39
Cinful	Gypsy	DW952685	MSAM245958_3078_3921 LCM-dissected maize shoot apical meristem cDNA Zea mays cDNA, mRNA sequence	SAM	B73	8e-38
Cinful	Gypsy	EG282728	MSAM245816_4007_0372 LCM-dissected maize inbred line Mo17 shoot apical meristem cDNA Zea mays cDNA, mRNA sequence	SAM	Mo17	9e-31
Cinful	Gypsy	DW952600	MSAM245772_3268_3735 LCM-dissected maize shoot apical meristem cDNA Zea mays cDNA, mRNA sequence	SAM	B73	4e-22
Cinful	Gypsy	EG282707	MSAM245769_3825_0847 LCM-dissected maize inbred line Mo17 shoot apical meristem cDNA Zea mays cDNA, mRNA sequence	SAM	Mo17	4e-29
Cinful	Gypsy	EG138019	MSAM245748_1312_3980 LCM-dissected maize inbred line Mo17 shoot apical meristem cDNA Zea mays cDNA, mRNA sequence	SAM	Mo17	2e-21
Cinful	Gypsy	DW822951	MSAM245465_1389_3864 LCM-dissected maize shoot apical meristem cDNA Zea mays cDNA, mRNA sequence	SAM	B73	9e-31
Cinful	Gypsy	EG137599	MSAM245008_0756_2784 LCM-dissected maize inbred line Mo17 shoot apical meristem cDNA Zea mays cDNA, mRNA sequence	SAM	Mo17	5e-34
Cinful	Gypsy	DW822717	MSAM244936_1267_1498 LCM-dissected maize shoot apical meristem cDNA Zea mays cDNA, mRNA sequence	SAM	B73	1e-28
Cinful	Gypsy	EG137533	MSAM244893_1473_1861 LCM-dissected maize inbred line Mo17 shoot apical meristem cDNA Zea mays cDNA, mRNA sequence	SAM	Mo17	9e-25
Cinful	Gypsy	EG137434	MSAM244703_1003_3293 LCM-dissected maize inbred line Mo17 shoot apical meristem cDNA Zea mays cDNA, mRNA sequence	SAM	Mo17	3e-37
Cinful	Gypsy	EG282129	MSAM244652_3112_3887 LCM-dissected maize inbred line Mo17 shoot apical meristem cDNA Zea mays cDNA, mRNA sequence	SAM	Mo17	8e-32
Cinful	Gypsy	EG137401	MSAM244647_0734_3352 LCM-dissected maize inbred line Mo17 shoot apical meristem cDNA Zea mays cDNA, mRNA sequence	SAM	Mo17	7e-45
Cinful	Gypsy	EG137136	MSAM244136_0860_2605 LCM-dissected maize inbred line Mo17 shoot apical meristem cDNA Zea mays cDNA, mRNA sequence	SAM	Mo17	5e-47
Cinful	Gypsy	DW956076	MSAM243876_2575_1564 LCM-dissected maize shoot apical meristem cDNA Zea mays cDNA, mRNA sequence	SAM	B73	6e-46
Cinful	Gypsy	EG136823	MSAM243571_0851_3956 LCM-dissected maize inbred line Mo17 shoot apical meristem cDNA Zea mays cDNA, mRNA sequence	SAM	Mo17	2e-46
Cinful	Gypsy	EG136796	MSAM243526_1931_1443 LCM-dissected maize inbred line Mo17 shoot apical meristem cDNA Zea mays cDNA, mRNA sequence	SAM	Mo17	1e-36
Cinful	Gypsy	EG136767	MSAM243467_0507_3371 LCM-dissected maize inbred line Mo17 shoot apical meristem cDNA Zea mays cDNA, mRNA sequence	SAM	Mo17	2e-27
Cinful	Gypsy	DW955886	MSAM243437_3618_0720 LCM-dissected maize shoot apical meristem cDNA Zea mays cDNA, mRNA sequence	SAM	B73	3e-24
Cinful	Gypsy	DW955841	MSAM243335_3765_2155 LCM-dissected maize shoot apical meristem cDNA Zea mays cDNA, mRNA sequence	SAM	B73	5e-21
Cinful	Gypsy	EG136676	MSAM243309_1308_2117 LCM-dissected maize inbred line Mo17 shoot apical meristem cDNA Zea mays cDNA, mRNA sequence	SAM	Mo17	5e-28
Cinful	Gypsy	DW955826	MSAM243306_2433_3835 LCM-dissected maize shoot apical meristem cDNA Zea mays cDNA, mRNA sequence	SAM	B73	7e-26
Cinful	Gypsy	DW822007	MSAM243284_1702_2666 LCM-dissected maize shoot apical meristem cDNA Zea mays cDNA, mRNA sequence	SAM	B73	2e-25
Cinful	Gypsy	DW955529	MSAM242648_3138_3371 LCM-dissected maize shoot apical meristem cDNA Zea mays cDNA, mRNA sequence	SAM	B73	3e-37
Cinful	Gypsy	DW955498	MSAM242589_3701_0517 LCM-dissected maize shoot apical meristem cDNA Zea mays cDNA, mRNA sequence	SAM	B73	2e-21
Cinful	Gypsy	EG136216	MSAM242484_0475_2232 LCM-dissected maize inbred line Mo17 shoot apical meristem cDNA Zea mays cDNA, mRNA sequence	SAM	Mo17	3e-36
Cinful	Gypsy	EG280916	MSAM242346_3223_2647 LCM-dissected maize inbred line Mo17 shoot apical meristem cDNA Zea mays cDNA, mRNA sequence	SAM	Mo17	4e-22
Cinful	Gypsy	EG280859	MSAM242244_3233_2783 LCM-dissected maize inbred line Mo17 shoot apical meristem cDNA Zea mays cDNA, mRNA sequence	SAM	Mo17	6e-33
Cinful	Gypsy	DW821447	MSAM242008_1787_2319 LCM-dissected maize shoot apical meristem cDNA Zea mays cDNA, mRNA sequence	SAM	B73	4e-29
Cinful	Gypsy	EG155927	MSAM241941_1543_0504 LCM-dissected maize inbred line Mo17 shoot apical meristem cDNA Zea mays cDNA, mRNA sequence	SAM	Mo17	2e-32
Cinful	Gypsy	EG280602	MSAM241726_3098_0641 LCM-dissected maize inbred line Mo17 shoot apical meristem cDNA Zea mays cDNA, mRNA sequence	SAM	Mo17	7e-26
Cinful	Gypsy	EG155794	MSAM241699_0933_1813 LCM-dissected maize inbred line Mo17 shoot apical meristem cDNA Zea mays cDNA, mRNA sequence	SAM	Mo17	1e-29
Cinful	Gypsy	DW955105	MSAM241670_2162_3292 LCM-dissected maize shoot apical meristem cDNA Zea mays cDNA, mRNA sequence	SAM	B73	4e-35
Cinful	Gypsy	EG155754	MSAM241620_1644_3598 LCM-dissected maize inbred line Mo17 shoot apical meristem cDNA Zea mays cDNA, mRNA sequence	SAM	Mo17	2e-44
Cinful	Gypsy	DW821241	MSAM241551_1705_3022 LCM-dissected maize shoot apical meristem cDNA Zea mays cDNA, mRNA sequence	SAM	B73	2e-32
Cinful	Gypsy	DW821235	MSAM241533_0551_3838 LCM-dissected maize shoot apical meristem cDNA Zea mays cDNA, mRNA sequence	SAM	B73	1e-48
Cinful	Gypsy	DW954919	MSAM241242_3152_2837 LCM-dissected maize shoot apical meristem cDNA Zea mays cDNA, mRNA sequence	SAM	B73	2e-27
Cinful	Gypsy	DW821053	MSAM241112_0916_0946 LCM-dissected maize shoot apical meristem cDNA Zea mays cDNA, mRNA sequence	SAM	B73	2e-32
Cinful	Gypsy	DW821013	MSAM241034_1250_0689 LCM-dissected maize shoot apical meristem cDNA Zea mays cDNA, mRNA sequence	SAM	B73	6e-33
Cinful	Gypsy	EG280171	MSAM240914_3116_0548 LCM-dissected maize inbred line Mo17 shoot apical meristem cDNA Zea mays cDNA, mRNA sequence	SAM	Mo17	1e-42
Cinful	Gypsy	EG155283	MSAM240770_1188_0493 LCM-dissected maize inbred line Mo17 shoot apical meristem cDNA Zea mays cDNA, mRNA sequence	SAM	Mo17	3e-36
Cinful	Gypsy	DW820887	MSAM240734_1208_0202 LCM-dissected maize shoot apical meristem cDNA Zea mays cDNA, mRNA sequence	SAM	B73	4e-35
Cinful	Gypsy	EG280038	MSAM240685_3548_1328 LCM-dissected maize inbred line Mo17 shoot apical meristem cDNA Zea mays cDNA, mRNA sequence	SAM	Mo17	1e-29
Cinful	Gypsy	DW954649	MSAM240639_2733_2366 LCM-dissected maize shoot apical meristem cDNA Zea mays cDNA, mRNA sequence	SAM	B73	4e-41
Cinful	Gypsy	EG279918	MSAM240453_2798_2466 LCM-dissected maize inbred line Mo17 shoot apical meristem cDNA Zea mays cDNA, mRNA sequence	SAM	Mo17	3e-24
Cinful	Gypsy	EG279893	MSAM240409_2439_2885 LCM-dissected maize inbred line Mo17 shoot apical meristem cDNA Zea mays cDNA, mRNA sequence	SAM	Mo17	8e-32
Cinful	Gypsy	EG154977	MSAM240251_1875_1526 LCM-dissected maize inbred line Mo17 shoot apical meristem cDNA Zea mays cDNA, mRNA sequence	SAM	Mo17	2e-38
Cinful	Gypsy	EG154959	MSAM240224_0365_2928 LCM-dissected maize inbred line Mo17 shoot apical meristem cDNA Zea mays cDNA, mRNA sequence	SAM	Mo17	2e-45
Cinful	Gypsy	EG279780	MSAM240193_2760_0270 LCM-dissected maize inbred line Mo17 shoot apical meristem cDNA Zea mays cDNA, mRNA sequence	SAM	Mo17	2e-26
Cinful	Gypsy	EG279758	MSAM240153_3218_0094 LCM-dissected maize inbred line Mo17 shoot apical meristem cDNA Zea mays cDNA, mRNA sequence	SAM	Mo17	4e-23
Cinful	Gypsy	EG279699	MSAM240035_2187_2638 LCM-dissected maize inbred line Mo17 shoot apical meristem cDNA Zea mays cDNA, mRNA sequence	SAM	Mo17	1e-41
Cinful	Gypsy	DW952271	MSAM239987_2525_3259 LCM-dissected maize shoot apical meristem cDNA Zea mays cDNA, mRNA sequence	SAM	B73	5e-34
Cinful	Gypsy	DW952259	MSAM239951_3335_2560 LCM-dissected maize shoot apical meristem cDNA Zea mays cDNA, mRNA sequence	SAM	B73	4e-23
Cinful	Gypsy	DW952217	MSAM239859_3989_3769 LCM-dissected maize shoot apical meristem cDNA Zea mays cDNA, mRNA sequence	SAM	B73	1e-23
Cinful	Gypsy	DW952166	MSAM239744_2391_3015 LCM-dissected maize shoot apical meristem cDNA Zea mays cDNA, mRNA sequence	SAM	B73	1e-35
Cinful	Gypsy	DW820211	MSAM239160_1860_1470 LCM-dissected maize shoot apical meristem cDNA Zea mays cDNA, mRNA sequence	SAM	B73	2e-40
Cinful	Gypsy	DW820189	MSAM239119_1804_2603 LCM-dissected maize shoot apical meristem cDNA Zea mays cDNA, mRNA sequence	SAM	B73	9e-31
Cinful	Gypsy	DW819986	MSAM238680_1243_0718 LCM-dissected maize shoot apical meristem cDNA Zea mays cDNA, mRNA sequence	SAM	B73	6e-27
Cinful	Gypsy	EG153883	MSAM238332_1198_2459 LCM-dissected maize inbred line Mo17 shoot apical meristem cDNA Zea mays cDNA, mRNA sequence	SAM	Mo17	4e-29
Cinful	Gypsy	DW819761	MSAM238177_0117_2475 LCM-dissected maize shoot apical meristem cDNA Zea mays cDNA, mRNA sequence	SAM	B73	2e-33
Cinful	Gypsy	EG278579	MSAM238045_3017_0152 LCM-dissected maize inbred line Mo17 shoot apical meristem cDNA Zea mays cDNA, mRNA sequence	SAM	Mo17	5e-40
Cinful	Gypsy	DW819683	MSAM238002_0453_4002 LCM-dissected maize shoot apical meristem cDNA Zea mays cDNA, mRNA sequence	SAM	B73	8e-32
Cinful	Gypsy	DW951405	MSAM237867_3683_3867 LCM-dissected maize shoot apical meristem cDNA Zea mays cDNA, mRNA sequence	SAM	B73	4e-23
Cinful	Gypsy	EG153608	MSAM237802_0314_1217 LCM-dissected maize inbred line Mo17 shoot apical meristem cDNA Zea mays cDNA, mRNA sequence	SAM	Mo17	8e-51
Cinful	Gypsy	EG153602	MSAM237790_1578_0073 LCM-dissected maize inbred line Mo17 shoot apical meristem cDNA Zea mays cDNA, mRNA sequence	SAM	Mo17	5e-40
Cinful	Gypsy	DW951330	MSAM237703_3703_1776 LCM-dissected maize shoot apical meristem cDNA Zea mays cDNA, mRNA sequence	SAM	B73	5e-21
Cinful	Gypsy	EG278397	MSAM237692_2451_0641 LCM-dissected maize inbred line Mo17 shoot apical meristem cDNA Zea mays cDNA, mRNA sequence	SAM	Mo17	7e-39
Cinful	Gypsy	DW819481	MSAM237545_1438_3528 LCM-dissected maize shoot apical meristem cDNA Zea mays cDNA, mRNA sequence	SAM	B73	3e-24
Cinful	Gypsy	DW951218	MSAM237460_3116_3678 LCM-dissected maize shoot apical meristem cDNA Zea mays cDNA, mRNA sequence	SAM	B73	4e-35
Cinful	Gypsy	DW951198	MSAM237419_2954_0108 LCM-dissected maize shoot apical meristem cDNA Zea mays cDNA, mRNA sequence	SAM	B73	8e-38
Cinful	Gypsy	DW951164	MSAM237342_2323_3102 LCM-dissected maize shoot apical meristem cDNA Zea mays cDNA, mRNA sequence	SAM	B73	1e-42
Cinful	Gypsy	EG278218	MSAM237312_3679_1391 LCM-dissected maize inbred line Mo17 shoot apical meristem cDNA Zea mays cDNA, mRNA sequence	SAM	Mo17	2e-26
Cinful	Gypsy	EG153233	MSAM237150_0919_2353 LCM-dissected maize inbred line Mo17 shoot apical meristem cDNA Zea mays cDNA, mRNA sequence	SAM	Mo17	1e-34
Cinful	Gypsy	DW951062	MSAM237104_3102_3026 LCM-dissected maize shoot apical meristem cDNA Zea mays cDNA, mRNA sequence	SAM	B73	2e-46
Cinful	Gypsy	DW819160	MSAM236894_1031_0963 LCM-dissected maize shoot apical meristem cDNA Zea mays cDNA, mRNA sequence	SAM	B73	7e-45
Cinful	Gypsy	DW950923	MSAM236759_2834_1755 LCM-dissected maize shoot apical meristem cDNA Zea mays cDNA, mRNA sequence	SAM	B73	1e-34
Cinful	Gypsy	DW950911	MSAM236731_2701_3653 LCM-dissected maize shoot apical meristem cDNA Zea mays cDNA, mRNA sequence	SAM	B73	1e-41
Cinful	Gypsy	DW950771	MSAM236404_2159_0763 LCM-dissected maize shoot apical meristem cDNA Zea mays cDNA, mRNA sequence	SAM	B73	9e-25
Cinful	Gypsy	DW818928	MSAM236394_0504_0668 LCM-dissected maize shoot apical meristem cDNA Zea mays cDNA, mRNA sequence	SAM	B73	1e-29
Cinful	Gypsy	DW818888	MSAM236326_0837_0374 LCM-dissected maize shoot apical meristem cDNA Zea mays cDNA, mRNA sequence	SAM	B73	7e-26
Cinful	Gypsy	DW950570	MSAM235939_2107_0531 LCM-dissected maize shoot apical meristem cDNA Zea mays cDNA, mRNA sequence	SAM	B73	9e-31
Cinful	Gypsy	EG152493	MSAM235807_0250_2977 LCM-dissected maize inbred line Mo17 shoot apical meristem cDNA Zea mays cDNA, mRNA sequence	SAM	Mo17	4e-22
Cinful	Gypsy	DW818530	MSAM235556_0801_2838 LCM-dissected maize shoot apical meristem cDNA Zea mays cDNA, mRNA sequence	SAM	B73	2e-27
Cinful	Gypsy	DW818515	MSAM235526_0249_3440 LCM-dissected maize shoot apical meristem cDNA Zea mays cDNA, mRNA sequence	SAM	B73	2e-21
Cinful	Gypsy	EG152131	MSAM235160_1908_1095 LCM-dissected maize inbred line Mo17 shoot apical meristem cDNA Zea mays cDNA, mRNA sequence	SAM	Mo17	1e-34
Cinful	Gypsy	EG277038	MSAM235122_3106_1879 LCM-dissected maize inbred line Mo17 shoot apical meristem cDNA Zea mays cDNA, mRNA sequence	SAM	Mo17	6e-33
Cinful	Gypsy	DW818292	MSAM235011_0348_1277 LCM-dissected maize shoot apical meristem cDNA Zea mays cDNA, mRNA sequence	SAM	B73	2e-26
Cinful	Gypsy	EG276968	MSAM234958_3327_2222 LCM-dissected maize inbred line Mo17 shoot apical meristem cDNA Zea mays cDNA, mRNA sequence	SAM	Mo17	1e-29
Cinful	Gypsy	DW818255	MSAM234930_0203_3304 LCM-dissected maize shoot apical meristem cDNA Zea mays cDNA, mRNA sequence	SAM	B73	9e-31
Cinful	Gypsy	EG149228	MSAM234904_0556_0754 LCM-dissected maize inbred line Mo17 shoot apical meristem cDNA Zea mays cDNA, mRNA sequence	SAM	Mo17	1e-48
Cinful	Gypsy	DW818161	MSAM234698_0046_2031 LCM-dissected maize shoot apical meristem cDNA Zea mays cDNA, mRNA sequence	SAM	B73	1e-29
Cinful	Gypsy	DW818069	MSAM234493_0192_0521 LCM-dissected maize shoot apical meristem cDNA Zea mays cDNA, mRNA sequence	SAM	B73	7e-26
Cinful	Gypsy	DW949871	MSAM234368_3056_0958 LCM-dissected maize shoot apical meristem cDNA Zea mays cDNA, mRNA sequence	SAM	B73	2e-26
Cinful	Gypsy	EG148854	MSAM234262_0304_1969 LCM-dissected maize inbred line Mo17 shoot apical meristem cDNA Zea mays cDNA, mRNA sequence	SAM	Mo17	5e-28
Cinful	Gypsy	DW817831	MSAM234008_1576_0210 LCM-dissected maize shoot apical meristem cDNA Zea mays cDNA, mRNA sequence	SAM	B73	4e-23
Cinful	Gypsy	EG276415	MSAM233904_2682_1144 LCM-dissected maize inbred line Mo17 shoot apical meristem cDNA Zea mays cDNA, mRNA sequence	SAM	Mo17	4e-22
Cinful	Gypsy	EG276158	MSAM233404_2869_2199 LCM-dissected maize inbred line Mo17 shoot apical meristem cDNA Zea mays cDNA, mRNA sequence	SAM	Mo17	3e-37
Cinful	Gypsy	EG148323	MSAM233318_0118_2833 LCM-dissected maize inbred line Mo17 shoot apical meristem cDNA Zea mays cDNA, mRNA sequence	SAM	Mo17	2e-26
Cinful	Gypsy	DW949396	MSAM233227_2559_0594 LCM-dissected maize shoot apical meristem cDNA Zea mays cDNA, mRNA sequence	SAM	B73	7e-45
Cinful	Gypsy	DW817412	MSAM233061_1204_0616 LCM-dissected maize shoot apical meristem cDNA Zea mays cDNA, mRNA sequence	SAM	B73	4e-35
Cinful	Gypsy	EG295715	MSAM232553_2714_2001 LCM-dissected maize inbred line Mo17 shoot apical meristem cDNA Zea mays cDNA, mRNA sequence	SAM	Mo17	3e-31
Cinful	Gypsy	DW817170	MSAM232500_1818_2242 LCM-dissected maize shoot apical meristem cDNA Zea mays cDNA, mRNA sequence	SAM	B73	4e-41
Cinful	Gypsy	DW817164	MSAM232480_0535_0444 LCM-dissected maize shoot apical meristem cDNA Zea mays cDNA, mRNA sequence	SAM	B73	5e-21
Cinful	Gypsy	DW949057	MSAM232404_2498_1019 LCM-dissected maize shoot apical meristem cDNA Zea mays cDNA, mRNA sequence	SAM	B73	1e-28
Cinful	Gypsy	EG147556	MSAM231940_1870_1392 LCM-dissected maize inbred line Mo17 shoot apical meristem cDNA Zea mays cDNA, mRNA sequence	SAM	Mo17	2e-52
Cinful	Gypsy	EG147393	MSAM231616_0393_3358 LCM-dissected maize inbred line Mo17 shoot apical meristem cDNA Zea mays cDNA, mRNA sequence	SAM	Mo17	3e-31
Cinful	Gypsy	DW816804	MSAM231614_1748_3014 LCM-dissected maize shoot apical meristem cDNA Zea mays cDNA, mRNA sequence	SAM	B73	4e-29
Cinful	Gypsy	DW948675	MSAM231583_2104_2923 LCM-dissected maize shoot apical meristem cDNA Zea mays cDNA, mRNA sequence	SAM	B73	4e-22
Cinful	Gypsy	DW816756	MSAM231492_0765_0341 LCM-dissected maize shoot apical meristem cDNA Zea mays cDNA, mRNA sequence	SAM	B73	7e-26
Cinful	Gypsy	DW948516	MSAM231238_2913_3175 LCM-dissected maize shoot apical meristem cDNA Zea mays cDNA, mRNA sequence	SAM	B73	2e-21
Cinful	Gypsy	DW948141	MSAM230372_2249_2182 LCM-dissected maize shoot apical meristem cDNA Zea mays cDNA, mRNA sequence	SAM	B73	1e-28
Cinful	Gypsy	EG140862	MSAM230134_1695_3207 LCM-dissected maize inbred line Mo17 shoot apical meristem cDNA Zea mays cDNA, mRNA sequence	SAM	Mo17	1e-42
Cinful	Gypsy	EG152014	MSAM229945_0637_2818 LCM-dissected maize inbred line Mo17 shoot apical meristem cDNA Zea mays cDNA, mRNA sequence	SAM	Mo17	3e-43
Cinful	Gypsy	DW816027	MSAM229835_0991_2103 LCM-dissected maize shoot apical meristem cDNA Zea mays cDNA, mRNA sequence	SAM	B73	4e-22
Cinful	Gypsy	EG294102	MSAM229508_3633_1399 LCM-dissected maize inbred line Mo17 shoot apical meristem cDNA Zea mays cDNA, mRNA sequence	SAM	Mo17	4e-23
Cinful	Gypsy	DW815876	MSAM229485_1622_2913 LCM-dissected maize shoot apical meristem cDNA Zea mays cDNA, mRNA sequence	SAM	B73	4e-35
Cinful	Gypsy	EG151764	MSAM229479_0097_2518 LCM-dissected maize inbred line Mo17 shoot apical meristem cDNA Zea mays cDNA, mRNA sequence	SAM	Mo17	3e-30
Cinful	Gypsy	EG294071	MSAM229463_2928_2566 LCM-dissected maize inbred line Mo17 shoot apical meristem cDNA Zea mays cDNA, mRNA sequence	SAM	Mo17	2e-38
Cinful	Gypsy	EG293954	MSAM229226_4011_2155 LCM-dissected maize inbred line Mo17 shoot apical meristem cDNA Zea mays cDNA, mRNA sequence	SAM	Mo17	4e-42
Cinful	Gypsy	EG293865	MSAM229039_3452_0440 LCM-dissected maize inbred line Mo17 shoot apical meristem cDNA Zea mays cDNA, mRNA sequence	SAM	Mo17	1e-28
Cinful	Gypsy	EG151485	MSAM228973_0436_2708 LCM-dissected maize inbred line Mo17 shoot apical meristem cDNA Zea mays cDNA, mRNA sequence	SAM	Mo17	4e-22
Cinful	Gypsy	DW947454	MSAM228810_2805_1369 LCM-dissected maize shoot apical meristem cDNA Zea mays cDNA, mRNA sequence	SAM	B73	5e-21
Cinful	Gypsy	EG293672	MSAM228632_3048_2320 LCM-dissected maize inbred line Mo17 shoot apical meristem cDNA Zea mays cDNA, mRNA sequence	SAM	Mo17	6e-27
Cinful	Gypsy	EG293488	MSAM228280_2775_1642 LCM-dissected maize inbred line Mo17 shoot apical meristem cDNA Zea mays cDNA, mRNA sequence	SAM	Mo17	7e-45
Cinful	Gypsy	DW947175	MSAM228148_3474_2076 LCM-dissected maize shoot apical meristem cDNA Zea mays cDNA, mRNA sequence	SAM	B73	3e-36
Cinful	Gypsy	DW947119	MSAM228034_3658_1010 LCM-dissected maize shoot apical meristem cDNA Zea mays cDNA, mRNA sequence	SAM	B73	1e-23
Cinful	Gypsy	EG150980	MSAM227986_1680_2722 LCM-dissected maize inbred line Mo17 shoot apical meristem cDNA Zea mays cDNA, mRNA sequence	SAM	Mo17	3e-50
Cinful	Gypsy	DW947066	MSAM227930_3716_2889 LCM-dissected maize shoot apical meristem cDNA Zea mays cDNA, mRNA sequence	SAM	B73	4e-35
Cinful	Gypsy	EG150944	MSAM227910_1606_1124 LCM-dissected maize inbred line Mo17 shoot apical meristem cDNA Zea mays cDNA, mRNA sequence	SAM	Mo17	4e-35
Cinful	Gypsy	EG293157	MSAM227661_2646_3949 LCM-dissected maize inbred line Mo17 shoot apical meristem cDNA Zea mays cDNA, mRNA sequence	SAM	Mo17	2e-21
Cinful	Gypsy	EG150698	MSAM227490_0295_2036 LCM-dissected maize inbred line Mo17 shoot apical meristem cDNA Zea mays cDNA, mRNA sequence	SAM	Mo17	1e-29
Cinful	Gypsy	DW814859	MSAM227206_0053_0597 LCM-dissected maize shoot apical meristem cDNA Zea mays cDNA, mRNA sequence	SAM	B73	6e-33
Cinful	Gypsy	DW814743	MSAM226940_0770_1568 LCM-dissected maize shoot apical meristem cDNA Zea mays cDNA, mRNA sequence	SAM	B73	7e-26
Cinful	Gypsy	DW814696	MSAM226829_1899_3806 LCM-dissected maize shoot apical meristem cDNA Zea mays cDNA, mRNA sequence	SAM	B73	2e-27
Cinful	Gypsy	EG150244	MSAM226687_1053_2129 LCM-dissected maize inbred line Mo17 shoot apical meristem cDNA Zea mays cDNA, mRNA sequence	SAM	Mo17	2e-38
Cinful	Gypsy	EG292619	MSAM226652_2479_0118 LCM-dissected maize inbred line Mo17 shoot apical meristem cDNA Zea mays cDNA, mRNA sequence	SAM	Mo17	3e-37
Cinful	Gypsy	DW946421	MSAM226477_3148_3260 LCM-dissected maize shoot apical meristem cDNA Zea mays cDNA, mRNA sequence	SAM	B73	1e-22
Cinful	Gypsy	DW814539	MSAM226459_0872_3061 LCM-dissected maize shoot apical meristem cDNA Zea mays cDNA, mRNA sequence	SAM	B73	4e-35
Cinful	Gypsy	EG292455	MSAM226377_3464_0891 LCM-dissected maize inbred line Mo17 shoot apical meristem cDNA Zea mays cDNA, mRNA sequence	SAM	Mo17	9e-31
Cinful	Gypsy	EG292453	MSAM226375_2261_1087 LCM-dissected maize inbred line Mo17 shoot apical meristem cDNA Zea mays cDNA, mRNA sequence	SAM	Mo17	2e-45
Cinful	Gypsy	DW946314	MSAM226240_2464_0972 LCM-dissected maize shoot apical meristem cDNA Zea mays cDNA, mRNA sequence	SAM	B73	9e-44
Cinful	Gypsy	EG292380	MSAM226221_3403_1980 LCM-dissected maize inbred line Mo17 shoot apical meristem cDNA Zea mays cDNA, mRNA sequence	SAM	Mo17	6e-33
Cinful	Gypsy	DW814357	MSAM226054_0814_1996 LCM-dissected maize shoot apical meristem cDNA Zea mays cDNA, mRNA sequence	SAM	B73	5e-28
Cinful	Gypsy	EG149836	MSAM225991_0606_2199 LCM-dissected maize inbred line Mo17 shoot apical meristem cDNA Zea mays cDNA, mRNA sequence	SAM	Mo17	2e-21
Cinful	Gypsy	EG149701	MSAM225756_0883_0073 LCM-dissected maize inbred line Mo17 shoot apical meristem cDNA Zea mays cDNA, mRNA sequence	SAM	Mo17	3e-31
Cinful	Gypsy	EG291844	MSAM225185_2850_3195 LCM-dissected maize inbred line Mo17 shoot apical meristem cDNA Zea mays cDNA, mRNA sequence	SAM	Mo17	6e-33
Cinful	Gypsy	DW945736	MSAM224920_3621_3693 LCM-dissected maize shoot apical meristem cDNA Zea mays cDNA, mRNA sequence	SAM	B73	6e-27
Cinful	Gypsy	EG139617	MSAM224904_0234_3248 LCM-dissected maize inbred line Mo17 shoot apical meristem cDNA Zea mays cDNA, mRNA sequence	SAM	Mo17	5e-40
Cinful	Gypsy	EG137395	MSAM224518_1777_2388 LCM-dissected maize inbred line Mo17 shoot apical meristem cDNA Zea mays cDNA, mRNA sequence	SAM	Mo17	6e-33
Cinful	Gypsy	EG136462	MSAM224353_1259_3933 LCM-dissected maize inbred line Mo17 shoot apical meristem cDNA Zea mays cDNA, mRNA sequence	SAM	Mo17	6e-27
Cinful	Gypsy	DW945431	MSAM224190_3098_1154 LCM-dissected maize shoot apical meristem cDNA Zea mays cDNA, mRNA sequence	SAM	B73	9e-25
Cinful	Gypsy	EG154395	MSAM223979_0305_3329 LCM-dissected maize inbred line Mo17 shoot apical meristem cDNA Zea mays cDNA, mRNA sequence	SAM	Mo17	4e-23
Cinful	Gypsy	EG291157	MSAM223895_2913_1904 LCM-dissected maize inbred line Mo17 shoot apical meristem cDNA Zea mays cDNA, mRNA sequence	SAM	Mo17	4e-41
Cinful	Gypsy	DW945298	MSAM223891_2630_1726 LCM-dissected maize shoot apical meristem cDNA Zea mays cDNA, mRNA sequence	SAM	B73	3e-37
Cinful	Gypsy	DW945162	MSAM223584_3061_3689 LCM-dissected maize shoot apical meristem cDNA Zea mays cDNA, mRNA sequence	SAM	B73	5e-28
Cinful	Gypsy	DW945098	MSAM223448_2437_2282 LCM-dissected maize shoot apical meristem cDNA Zea mays cDNA, mRNA sequence	SAM	B73	2e-25
Cinful	Gypsy	DW813177	MSAM223442_1467_3471 LCM-dissected maize shoot apical meristem cDNA Zea mays cDNA, mRNA sequence	SAM	B73	2e-38
Cinful	Gypsy	DW944952	MSAM223080_2705_3697 LCM-dissected maize shoot apical meristem cDNA Zea mays cDNA, mRNA sequence	SAM	B73	1e-36
Cinful	Gypsy	DW944899	MSAM222978_3333_0732 LCM-dissected maize shoot apical meristem cDNA Zea mays cDNA, mRNA sequence	SAM	B73	3e-36
Cinful	Gypsy	EG148607	MSAM222972_1231_2797 LCM-dissected maize inbred line Mo17 shoot apical meristem cDNA Zea mays cDNA, mRNA sequence	SAM	Mo17	1e-34
Cinful	Gypsy	EG290609	MSAM222820_3021_2149 LCM-dissected maize inbred line Mo17 shoot apical meristem cDNA Zea mays cDNA, mRNA sequence	SAM	Mo17	1e-47
Cinful	Gypsy	EG290594	MSAM222791_3125_2049 LCM-dissected maize inbred line Mo17 shoot apical meristem cDNA Zea mays cDNA, mRNA sequence	SAM	Mo17	6e-46
Cinful	Gypsy	DW812847	MSAM222753_1130_1705 LCM-dissected maize shoot apical meristem cDNA Zea mays cDNA, mRNA sequence	SAM	B73	9e-31
Cinful	Gypsy	DW812818	MSAM222688_0819_2503 LCM-dissected maize shoot apical meristem cDNA Zea mays cDNA, mRNA sequence	SAM	B73	1e-23
Cinful	Gypsy	EG290521	MSAM222656_3382_1553 LCM-dissected maize inbred line Mo17 shoot apical meristem cDNA Zea mays cDNA, mRNA sequence	SAM	Mo17	8e-32
Cinful	Gypsy	DW944762	MSAM222653_2195_3337 LCM-dissected maize shoot apical meristem cDNA Zea mays cDNA, mRNA sequence	SAM	B73	2e-33
Cinful	Gypsy	EG290439	MSAM222484_3057_3999 LCM-dissected maize inbred line Mo17 shoot apical meristem cDNA Zea mays cDNA, mRNA sequence	SAM	Mo17	3e-24
Cinful	Gypsy	DW944681	MSAM222479_3255_0900 LCM-dissected maize shoot apical meristem cDNA Zea mays cDNA, mRNA sequence	SAM	B73	4e-23
Cinful	Gypsy	EG290367	MSAM222355_2359_2707 LCM-dissected maize inbred line Mo17 shoot apical meristem cDNA Zea mays cDNA, mRNA sequence	SAM	Mo17	2e-44
Cinful	Gypsy	EG136083	MSAM222307_1340_1357 LCM-dissected maize inbred line Mo17 shoot apical meristem cDNA Zea mays cDNA, mRNA sequence	SAM	Mo17	4e-42
Cinful	Gypsy	EG127199	MSAM222291_1811_3289 LCM-dissected maize inbred line Mo17 shoot apical meristem cDNA Zea mays cDNA, mRNA sequence	SAM	Mo17	9e-25
Cinful	Gypsy	EG127183	MSAM222252_1388_1098 LCM-dissected maize inbred line Mo17 shoot apical meristem cDNA Zea mays cDNA, mRNA sequence	SAM	Mo17	9e-31
Cinful	Gypsy	DW944469	MSAM221985_3017_3256 LCM-dissected maize shoot apical meristem cDNA Zea mays cDNA, mRNA sequence	SAM	B73	9e-44
Cinful	Gypsy	EG127003	MSAM221926_0203_0336 LCM-dissected maize inbred line Mo17 shoot apical meristem cDNA Zea mays cDNA, mRNA sequence	SAM	Mo17	2e-33
Cinful	Gypsy	DW944434	MSAM221895_2654_3393 LCM-dissected maize shoot apical meristem cDNA Zea mays cDNA, mRNA sequence	SAM	B73	2e-27
Cinful	Gypsy	DW944356	MSAM221712_2535_1605 LCM-dissected maize shoot apical meristem cDNA Zea mays cDNA, mRNA sequence	SAM	B73	4e-35
Cinful	Gypsy	EG126879	MSAM221661_0442_2456 LCM-dissected maize inbred line Mo17 shoot apical meristem cDNA Zea mays cDNA, mRNA sequence	SAM	Mo17	2e-32
Cinful	Gypsy	DW944278	MSAM221509_2323_3187 LCM-dissected maize shoot apical meristem cDNA Zea mays cDNA, mRNA sequence	SAM	B73	6e-27
Cinful	Gypsy	EG289694	MSAM221065_3725_3809 LCM-dissected maize inbred line Mo17 shoot apical meristem cDNA Zea mays cDNA, mRNA sequence	SAM	Mo17	9e-25
Cinful	Gypsy	DW944054	MSAM220977_3485_0258 LCM-dissected maize shoot apical meristem cDNA Zea mays cDNA, mRNA sequence	SAM	B73	2e-26
Cinful	Gypsy	DW944046	MSAM220959_3683_0734 LCM-dissected maize shoot apical meristem cDNA Zea mays cDNA, mRNA sequence	SAM	B73	1e-35
Cinful	Gypsy	DW943984	MSAM220817_2615_0159 LCM-dissected maize shoot apical meristem cDNA Zea mays cDNA, mRNA sequence	SAM	B73	1e-47
Cinful	Gypsy	EG289499	MSAM220698_2601_1489 LCM-dissected maize inbred line Mo17 shoot apical meristem cDNA Zea mays cDNA, mRNA sequence	SAM	Mo17	2e-25
Cinful	Gypsy	EG126127	MSAM220351_1403_3611 LCM-dissected maize inbred line Mo17 shoot apical meristem cDNA Zea mays cDNA, mRNA sequence	SAM	Mo17	2e-21
Cinful	Gypsy	DW943740	MSAM220287_3064_2559 LCM-dissected maize shoot apical meristem cDNA Zea mays cDNA, mRNA sequence	SAM	B73	5e-34
Cinful	Gypsy	EG289271	MSAM220281_2172_1870 LCM-dissected maize inbred line Mo17 shoot apical meristem cDNA Zea mays cDNA, mRNA sequence	SAM	Mo17	9e-31
Cinful	Gypsy	EG289269	MSAM220274_2636_0427 LCM-dissected maize inbred line Mo17 shoot apical meristem cDNA Zea mays cDNA, mRNA sequence	SAM	Mo17	3e-30
Cinful	Gypsy	EG289250	MSAM220233_3675_0995 LCM-dissected maize inbred line Mo17 shoot apical meristem cDNA Zea mays cDNA, mRNA sequence	SAM	Mo17	4e-29
Cinful	Gypsy	EG125871	MSAM219890_1751_0762 LCM-dissected maize inbred line Mo17 shoot apical meristem cDNA Zea mays cDNA, mRNA sequence	SAM	Mo17	2e-46
Cinful	Gypsy	DW811505	MSAM219856_1874_1227 LCM-dissected maize shoot apical meristem cDNA Zea mays cDNA, mRNA sequence	SAM	B73	9e-31
Cinful	Gypsy	EG288958	MSAM219716_3321_0697 LCM-dissected maize inbred line Mo17 shoot apical meristem cDNA Zea mays cDNA, mRNA sequence	SAM	Mo17	2e-26
Cinful	Gypsy	DW811424	MSAM219683_1810_3658 LCM-dissected maize shoot apical meristem cDNA Zea mays cDNA, mRNA sequence	SAM	B73	1e-28
Cinful	Gypsy	EG125721	MSAM219651_0839_3713 LCM-dissected maize inbred line Mo17 shoot apical meristem cDNA Zea mays cDNA, mRNA sequence	SAM	Mo17	5e-21
Cinful	Gypsy	EG125440	MSAM219133_0756_2513 LCM-dissected maize inbred line Mo17 shoot apical meristem cDNA Zea mays cDNA, mRNA sequence	SAM	Mo17	1e-22
Cinful	Gypsy	DW811130	MSAM219088_1603_3363 LCM-dissected maize shoot apical meristem cDNA Zea mays cDNA, mRNA sequence	SAM	B73	4e-29
Cinful	Gypsy	DW943172	MSAM218977_3805_1977 LCM-dissected maize shoot apical meristem cDNA Zea mays cDNA, mRNA sequence	SAM	B73	2e-40
Cinful	Gypsy	DW942986	MSAM218591_3013_4019 LCM-dissected maize shoot apical meristem cDNA Zea mays cDNA, mRNA sequence	SAM	B73	3e-31
Cinful	Gypsy	EG288325	MSAM218511_2875_2749 LCM-dissected maize inbred line Mo17 shoot apical meristem cDNA Zea mays cDNA, mRNA sequence	SAM	Mo17	2e-21
Cinful	Gypsy	DW942894	MSAM218414_2787_2216 LCM-dissected maize shoot apical meristem cDNA Zea mays cDNA, mRNA sequence	SAM	B73	6e-27
Cinful	Gypsy	EG124763	MSAM217925_0664_3358 LCM-dissected maize inbred line Mo17 shoot apical meristem cDNA Zea mays cDNA, mRNA sequence	SAM	Mo17	4e-23
Cinful	Gypsy	DW942659	MSAM217898_3308_2598 LCM-dissected maize shoot apical meristem cDNA Zea mays cDNA, mRNA sequence	SAM	B73	8e-38
Cinful	Gypsy	DW810555	MSAM217740_1194_1435 LCM-dissected maize shoot apical meristem cDNA Zea mays cDNA, mRNA sequence	SAM	B73	5e-34
Cinful	Gypsy	EG287904	MSAM217714_2844_2108 LCM-dissected maize inbred line Mo17 shoot apical meristem cDNA Zea mays cDNA, mRNA sequence	SAM	Mo17	4e-35
Cinful	Gypsy	DW810389	MSAM217418_1433_0295 LCM-dissected maize shoot apical meristem cDNA Zea mays cDNA, mRNA sequence	SAM	B73	3e-30
Cinful	Gypsy	EG124463	MSAM217404_1713_2714 LCM-dissected maize inbred line Mo17 shoot apical meristem cDNA Zea mays cDNA, mRNA sequence	SAM	Mo17	2e-21
Cinful	Gypsy	EG287736	MSAM217366_2970_1165 LCM-dissected maize inbred line Mo17 shoot apical meristem cDNA Zea mays cDNA, mRNA sequence	SAM	Mo17	4e-48
Cinful	Gypsy	EG287710	MSAM217309_2665_3791 LCM-dissected maize inbred line Mo17 shoot apical meristem cDNA Zea mays cDNA, mRNA sequence	SAM	Mo17	5e-28
Cinful	Gypsy	EG124352	MSAM217212_1434_0990 LCM-dissected maize inbred line Mo17 shoot apical meristem cDNA Zea mays cDNA, mRNA sequence	SAM	Mo17	6e-27
Cinful	Gypsy	DW942315	MSAM217074_3587_0151 LCM-dissected maize shoot apical meristem cDNA Zea mays cDNA, mRNA sequence	SAM	B73	2e-27
Cinful	Gypsy	DW942308	MSAM217064_2668_3238 LCM-dissected maize shoot apical meristem cDNA Zea mays cDNA, mRNA sequence	SAM	B73	8e-38
Cinful	Gypsy	EG287549	MSAM216985_3600_3699 LCM-dissected maize inbred line Mo17 shoot apical meristem cDNA Zea mays cDNA, mRNA sequence	SAM	Mo17	7e-45
Cinful	Gypsy	EG287401	MSAM216700_3431_3032 LCM-dissected maize inbred line Mo17 shoot apical meristem cDNA Zea mays cDNA, mRNA sequence	SAM	Mo17	2e-38
Cinful	Gypsy	EG124059	MSAM216685_1447_3806 LCM-dissected maize inbred line Mo17 shoot apical meristem cDNA Zea mays cDNA, mRNA sequence	SAM	Mo17	9e-25
Cinful	Gypsy	EG287388	MSAM216680_3138_3002 LCM-dissected maize inbred line Mo17 shoot apical meristem cDNA Zea mays cDNA, mRNA sequence	SAM	Mo17	4e-23
Cinful	Gypsy	EG124015	MSAM216594_1215_2404 LCM-dissected maize inbred line Mo17 shoot apical meristem cDNA Zea mays cDNA, mRNA sequence	SAM	Mo17	1e-28
Cinful	Gypsy	EG287295	MSAM216505_2324_2177 LCM-dissected maize inbred line Mo17 shoot apical meristem cDNA Zea mays cDNA, mRNA sequence	SAM	Mo17	5e-28
Cinful	Gypsy	DW809935	MSAM216394_0812_0437 LCM-dissected maize shoot apical meristem cDNA Zea mays cDNA, mRNA sequence	SAM	B73	2e-21
Cinful	Gypsy	EG123839	MSAM216232_1660_1385 LCM-dissected maize inbred line Mo17 shoot apical meristem cDNA Zea mays cDNA, mRNA sequence	SAM	Mo17	3e-43
Cinful	Gypsy	EG286528	MSAM216225_3581_1006 LCM-dissected maize inbred line Mo17 shoot apical meristem cDNA Zea mays cDNA, mRNA sequence	SAM	Mo17	1e-23
Cinful	Gypsy	EG123797	MSAM216147_0809_3466 LCM-dissected maize inbred line Mo17 shoot apical meristem cDNA Zea mays cDNA, mRNA sequence	SAM	Mo17	3e-43
Cinful	Gypsy	DW809825	MSAM216145_0749_2837 LCM-dissected maize shoot apical meristem cDNA Zea mays cDNA, mRNA sequence	SAM	B73	8e-32
Cinful	Gypsy	EG123792	MSAM216136_0072_3263 LCM-dissected maize inbred line Mo17 shoot apical meristem cDNA Zea mays cDNA, mRNA sequence	SAM	Mo17	5e-28
Cinful	Gypsy	DW941862	MSAM216132_3105_1585 LCM-dissected maize shoot apical meristem cDNA Zea mays cDNA, mRNA sequence	SAM	B73	2e-38
Cinful	Gypsy	DW941809	MSAM216028_2216_1801 LCM-dissected maize shoot apical meristem cDNA Zea mays cDNA, mRNA sequence	SAM	B73	2e-46
Cinful	Gypsy	EG123682	MSAM215953_0498_2292 LCM-dissected maize inbred line Mo17 shoot apical meristem cDNA Zea mays cDNA, mRNA sequence	SAM	Mo17	7e-45
Cinful	Gypsy	EG123552	MSAM215718_1314_2681 LCM-dissected maize inbred line Mo17 shoot apical meristem cDNA Zea mays cDNA, mRNA sequence	SAM	Mo17	5e-40
Cinful	Gypsy	EG280784	MSAM215190_2376_1914 LCM-dissected maize inbred line Mo17 shoot apical meristem cDNA Zea mays cDNA, mRNA sequence	SAM	Mo17	8e-38
Cinful	Gypsy	EG280283	MSAM215085_3176_0119 LCM-dissected maize inbred line Mo17 shoot apical meristem cDNA Zea mays cDNA, mRNA sequence	SAM	Mo17	1e-28
Cinful	Gypsy	DW941285	MSAM214845_2928_1211 LCM-dissected maize shoot apical meristem cDNA Zea mays cDNA, mRNA sequence	SAM	B73	1e-29
Cinful	Gypsy	DW941251	MSAM214755_3746_1029 LCM-dissected maize shoot apical meristem cDNA Zea mays cDNA, mRNA sequence	SAM	B73	7e-45
Cinful	Gypsy	DW941199	MSAM214631_2431_3703 LCM-dissected maize shoot apical meristem cDNA Zea mays cDNA, mRNA sequence	SAM	B73	2e-39
Cinful	Gypsy	EG277161	MSAM214531_2555_3410 LCM-dissected maize inbred line Mo17 shoot apical meristem cDNA Zea mays cDNA, mRNA sequence	SAM	Mo17	4e-23
Cinful	Gypsy	EG122868	MSAM214516_0463_3609 LCM-dissected maize inbred line Mo17 shoot apical meristem cDNA Zea mays cDNA, mRNA sequence	SAM	Mo17	1e-34
Cinful	Gypsy	EG122810	MSAM214399_1375_0270 LCM-dissected maize inbred line Mo17 shoot apical meristem cDNA Zea mays cDNA, mRNA sequence	SAM	Mo17	4e-35
Cinful	Gypsy	DW940972	MSAM214087_2495_1313 LCM-dissected maize shoot apical meristem cDNA Zea mays cDNA, mRNA sequence	SAM	B73	5e-47
Cinful	Gypsy	EG292628	MSAM213597_3847_0569 LCM-dissected maize inbred line Mo17 shoot apical meristem cDNA Zea mays cDNA, mRNA sequence	SAM	Mo17	7e-39
Cinful	Gypsy	EG122266	MSAM213384_0301_2992 LCM-dissected maize inbred line Mo17 shoot apical meristem cDNA Zea mays cDNA, mRNA sequence	SAM	Mo17	2e-25
Cinful	Gypsy	EG291262	MSAM213369_2460_3071 LCM-dissected maize inbred line Mo17 shoot apical meristem cDNA Zea mays cDNA, mRNA sequence	SAM	Mo17	2e-45
Cinful	Gypsy	DW808487	MSAM213319_0983_1577 LCM-dissected maize shoot apical meristem cDNA Zea mays cDNA, mRNA sequence	SAM	B73	1e-23
Cinful	Gypsy	DW940565	MSAM213147_2364_3758 LCM-dissected maize shoot apical meristem cDNA Zea mays cDNA, mRNA sequence	SAM	B73	8e-32
Cinful	Gypsy	EG289430	MSAM213027_2352_0408 LCM-dissected maize inbred line Mo17 shoot apical meristem cDNA Zea mays cDNA, mRNA sequence	SAM	Mo17	3e-36
Cinful	Gypsy	DW940488	MSAM212989_2595_3615 LCM-dissected maize shoot apical meristem cDNA Zea mays cDNA, mRNA sequence	SAM	B73	3e-31
Cinful	Gypsy	DW940432	MSAM212876_3841_3690 LCM-dissected maize shoot apical meristem cDNA Zea mays cDNA, mRNA sequence	SAM	B73	2e-27
Cinful	Gypsy	DW808222	MSAM212715_1646_3801 LCM-dissected maize shoot apical meristem cDNA Zea mays cDNA, mRNA sequence	SAM	B73	3e-37
Cinful	Gypsy	EG121910	MSAM212669_0714_3858 LCM-dissected maize inbred line Mo17 shoot apical meristem cDNA Zea mays cDNA, mRNA sequence	SAM	Mo17	5e-21
Cinful	Gypsy	DW940239	MSAM212431_2971_1677 LCM-dissected maize shoot apical meristem cDNA Zea mays cDNA, mRNA sequence	SAM	B73	2e-46
Cinful	Gypsy	DW940210	MSAM212365_2255_3231 LCM-dissected maize shoot apical meristem cDNA Zea mays cDNA, mRNA sequence	SAM	B73	2e-32
Cinful	Gypsy	DW940195	MSAM212323_3248_1413 LCM-dissected maize shoot apical meristem cDNA Zea mays cDNA, mRNA sequence	SAM	B73	6e-27
Cinful	Gypsy	EG279416	MSAM212244_2657_3248 LCM-dissected maize inbred line Mo17 shoot apical meristem cDNA Zea mays cDNA, mRNA sequence	SAM	Mo17	6e-27
Cinful	Gypsy	EG267162	MSAM212152_2194_1196 LCM-dissected maize inbred line Mo17 shoot apical meristem cDNA Zea mays cDNA, mRNA sequence	SAM	Mo17	2e-32
Cinful	Gypsy	EG121576	MSAM212063_0607_0878 LCM-dissected maize inbred line Mo17 shoot apical meristem cDNA Zea mays cDNA, mRNA sequence	SAM	Mo17	1e-28
Cinful	Gypsy	EG267076	MSAM211967_2417_2969 LCM-dissected maize inbred line Mo17 shoot apical meristem cDNA Zea mays cDNA, mRNA sequence	SAM	Mo17	1e-36
Cinful	Gypsy	DW940000	MSAM211915_3780_0477 LCM-dissected maize shoot apical meristem cDNA Zea mays cDNA, mRNA sequence	SAM	B73	5e-34
Cinful	Gypsy	DW807819	MSAM211882_0302_3612 LCM-dissected maize shoot apical meristem cDNA Zea mays cDNA, mRNA sequence	SAM	B73	4e-23
Cinful	Gypsy	EG266978	MSAM211801_2305_1996 LCM-dissected maize inbred line Mo17 shoot apical meristem cDNA Zea mays cDNA, mRNA sequence	SAM	Mo17	2e-39
Cinful	Gypsy	EG266840	MSAM211519_2795_2583 LCM-dissected maize inbred line Mo17 shoot apical meristem cDNA Zea mays cDNA, mRNA sequence	SAM	Mo17	1e-29
Cinful	Gypsy	EG121238	MSAM211472_1632_3916 LCM-dissected maize inbred line Mo17 shoot apical meristem cDNA Zea mays cDNA, mRNA sequence	SAM	Mo17	1e-34
Cinful	Gypsy	EG121235	MSAM211464_0303_0306 LCM-dissected maize inbred line Mo17 shoot apical meristem cDNA Zea mays cDNA, mRNA sequence	SAM	Mo17	1e-28
Cinful	Gypsy	DW807612	MSAM211432_1733_2804 LCM-dissected maize shoot apical meristem cDNA Zea mays cDNA, mRNA sequence	SAM	B73	1e-34
Cinful	Gypsy	DW807589	MSAM211389_1573_2044 LCM-dissected maize shoot apical meristem cDNA Zea mays cDNA, mRNA sequence	SAM	B73	4e-29
Cinful	Gypsy	DW807573	MSAM211346_1086_3827 LCM-dissected maize shoot apical meristem cDNA Zea mays cDNA, mRNA sequence	SAM	B73	1e-34
Cinful	Gypsy	EG121064	MSAM211160_1368_1718 LCM-dissected maize inbred line Mo17 shoot apical meristem cDNA Zea mays cDNA, mRNA sequence	SAM	Mo17	2e-26
Cinful	Gypsy	EG266564	MSAM211007_3461_3150 LCM-dissected maize inbred line Mo17 shoot apical meristem cDNA Zea mays cDNA, mRNA sequence	SAM	Mo17	4e-22
Cinful	Gypsy	DW939579	MSAM211002_3655_1008 LCM-dissected maize shoot apical meristem cDNA Zea mays cDNA, mRNA sequence	SAM	B73	1e-29
Cinful	Gypsy	EG120901	MSAM210878_0498_2971 LCM-dissected maize inbred line Mo17 shoot apical meristem cDNA Zea mays cDNA, mRNA sequence	SAM	Mo17	1e-34
Cinful	Gypsy	DW807311	MSAM210788_0914_2175 LCM-dissected maize shoot apical meristem cDNA Zea mays cDNA, mRNA sequence	SAM	B73	3e-24
Cinful	Gypsy	DW939371	MSAM210557_3176_3637 LCM-dissected maize shoot apical meristem cDNA Zea mays cDNA, mRNA sequence	SAM	B73	4e-23
Cinful	Gypsy	DW806983	MSAM210080_0994_0217 LCM-dissected maize shoot apical meristem cDNA Zea mays cDNA, mRNA sequence	SAM	B73	4e-22
Cinful	Gypsy	DW806969	MSAM210055_0120_0970 LCM-dissected maize shoot apical meristem cDNA Zea mays cDNA, mRNA sequence	SAM	B73	9e-44
Cinful	Gypsy	DW939111	MSAM209970_3138_0704 LCM-dissected maize shoot apical meristem cDNA Zea mays cDNA, mRNA sequence	SAM	B73	6e-27
Cinful	Gypsy	DW806906	MSAM209908_0714_0965 LCM-dissected maize shoot apical meristem cDNA Zea mays cDNA, mRNA sequence	SAM	B73	3e-36
Cinful	Gypsy	EG120288	MSAM209729_0844_3974 LCM-dissected maize inbred line Mo17 shoot apical meristem cDNA Zea mays cDNA, mRNA sequence	SAM	Mo17	3e-31
Cinful	Gypsy	DW806655	MSAM209418_1681_1550 LCM-dissected maize shoot apical meristem cDNA Zea mays cDNA, mRNA sequence	SAM	B73	1e-22
Cinful	Gypsy	DW938760	MSAM209186_3004_0650 LCM-dissected maize shoot apical meristem cDNA Zea mays cDNA, mRNA sequence	SAM	B73	7e-26
Cinful	Gypsy	EG119978	MSAM209158_0850_1769 LCM-dissected maize inbred line Mo17 shoot apical meristem cDNA Zea mays cDNA, mRNA sequence	SAM	Mo17	1e-36
Cinful	Gypsy	EG119793	MSAM208822_1317_2037 LCM-dissected maize inbred line Mo17 shoot apical meristem cDNA Zea mays cDNA, mRNA sequence	SAM	Mo17	3e-36
Cinful	Gypsy	DW806361	MSAM208764_0472_2037 LCM-dissected maize shoot apical meristem cDNA Zea mays cDNA, mRNA sequence	SAM	B73	4e-23
Cinful	Gypsy	DW806280	MSAM208591_1163_1877 LCM-dissected maize shoot apical meristem cDNA Zea mays cDNA, mRNA sequence	SAM	B73	4e-35
Cinful	Gypsy	EG119656	MSAM208587_1257_0984 LCM-dissected maize inbred line Mo17 shoot apical meristem cDNA Zea mays cDNA, mRNA sequence	SAM	Mo17	1e-29
Cinful	Gypsy	DW806232	MSAM208493_1727_0205 LCM-dissected maize shoot apical meristem cDNA Zea mays cDNA, mRNA sequence	SAM	B73	7e-45
Cinful	Gypsy	EG265178	MSAM208346_3013_2362 LCM-dissected maize inbred line Mo17 shoot apical meristem cDNA Zea mays cDNA, mRNA sequence	SAM	Mo17	8e-32
Cinful	Gypsy	EG265158	MSAM208310_3425_1087 LCM-dissected maize inbred line Mo17 shoot apical meristem cDNA Zea mays cDNA, mRNA sequence	SAM	Mo17	9e-25
Cinful	Gypsy	EG265121	MSAM208253_2672_3700 LCM-dissected maize inbred line Mo17 shoot apical meristem cDNA Zea mays cDNA, mRNA sequence	SAM	Mo17	1e-22
Cinful	Gypsy	DW938330	MSAM208219_3661_1674 LCM-dissected maize shoot apical meristem cDNA Zea mays cDNA, mRNA sequence	SAM	B73	1e-23
Cinful	Gypsy	DW938319	MSAM208198_2643_3663 LCM-dissected maize shoot apical meristem cDNA Zea mays cDNA, mRNA sequence	SAM	B73	3e-36
Cinful	Gypsy	DW938318	MSAM208192_3423_3652 LCM-dissected maize shoot apical meristem cDNA Zea mays cDNA, mRNA sequence	SAM	B73	2e-26
Cinful	Gypsy	DW806069	MSAM208172_0546_2958 LCM-dissected maize shoot apical meristem cDNA Zea mays cDNA, mRNA sequence	SAM	B73	3e-37
Cinful	Gypsy	DW805877	MSAM207711_0146_2373 LCM-dissected maize shoot apical meristem cDNA Zea mays cDNA, mRNA sequence	SAM	B73	6e-27
Cinful	Gypsy	EG119126	MSAM207669_0701_1227 LCM-dissected maize inbred line Mo17 shoot apical meristem cDNA Zea mays cDNA, mRNA sequence	SAM	Mo17	2e-27
Cinful	Gypsy	EG119124	MSAM207665_0630_1643 LCM-dissected maize inbred line Mo17 shoot apical meristem cDNA Zea mays cDNA, mRNA sequence	SAM	Mo17	3e-24
Cinful	Gypsy	EG119037	MSAM207493_0235_3729 LCM-dissected maize inbred line Mo17 shoot apical meristem cDNA Zea mays cDNA, mRNA sequence	SAM	Mo17	5e-34
Cinful	Gypsy	EG264651	MSAM207366_3559_0846 LCM-dissected maize inbred line Mo17 shoot apical meristem cDNA Zea mays cDNA, mRNA sequence	SAM	Mo17	1e-41
Cinful	Gypsy	EG264603	MSAM207262_3841_1369 LCM-dissected maize inbred line Mo17 shoot apical meristem cDNA Zea mays cDNA, mRNA sequence	SAM	Mo17	4e-23
Cinful	Gypsy	EG118813	MSAM207079_0419_2479 LCM-dissected maize inbred line Mo17 shoot apical meristem cDNA Zea mays cDNA, mRNA sequence	SAM	Mo17	1e-47
Cinful	Gypsy	EG118650	MSAM206812_1442_2792 LCM-dissected maize inbred line Mo17 shoot apical meristem cDNA Zea mays cDNA, mRNA sequence	SAM	Mo17	1e-22
Cinful	Gypsy	DW805380	MSAM206705_1137_3422 LCM-dissected maize shoot apical meristem cDNA Zea mays cDNA, mRNA sequence	SAM	B73	4e-23
Cinful	Gypsy	DW805294	MSAM206515_0801_2475 LCM-dissected maize shoot apical meristem cDNA Zea mays cDNA, mRNA sequence	SAM	B73	9e-31
Cinful	Gypsy	DW805287	MSAM206499_0888_1845 LCM-dissected maize shoot apical meristem cDNA Zea mays cDNA, mRNA sequence	SAM	B73	1e-29
Cinful	Gypsy	DW805239	MSAM206396_0997_2929 LCM-dissected maize shoot apical meristem cDNA Zea mays cDNA, mRNA sequence	SAM	B73	1e-29
Cinful	Gypsy	DW937500	MSAM206388_2330_2353 LCM-dissected maize shoot apical meristem cDNA Zea mays cDNA, mRNA sequence	SAM	B73	3e-37
Cinful	Gypsy	DW805052	MSAM205989_0966_0124 LCM-dissected maize shoot apical meristem cDNA Zea mays cDNA, mRNA sequence	SAM	B73	2e-38
Cinful	Gypsy	EG118091	MSAM205833_1599_0091 LCM-dissected maize inbred line Mo17 shoot apical meristem cDNA Zea mays cDNA, mRNA sequence	SAM	Mo17	5e-34
Cinful	Gypsy	DW937211	MSAM205740_3284_0514 LCM-dissected maize shoot apical meristem cDNA Zea mays cDNA, mRNA sequence	SAM	B73	1e-48
Cinful	Gypsy	DW804872	MSAM205623_0139_2715 LCM-dissected maize shoot apical meristem cDNA Zea mays cDNA, mRNA sequence	SAM	B73	2e-32
Cinful	Gypsy	DW937040	MSAM205350_2623_2409 LCM-dissected maize shoot apical meristem cDNA Zea mays cDNA, mRNA sequence	SAM	B73	3e-31
Cinful	Gypsy	DW804580	MSAM205025_1401_1283 LCM-dissected maize shoot apical meristem cDNA Zea mays cDNA, mRNA sequence	SAM	B73	5e-21
Cinful	Gypsy	EG117590	MSAM204905_0435_1674 LCM-dissected maize inbred line Mo17 shoot apical meristem cDNA Zea mays cDNA, mRNA sequence	SAM	Mo17	1e-36
Cinful	Gypsy	EG117486	MSAM204710_1793_2431 LCM-dissected maize inbred line Mo17 shoot apical meristem cDNA Zea mays cDNA, mRNA sequence	SAM	Mo17	3e-24
Cinful	Gypsy	DW804256	MSAM204312_0190_1381 LCM-dissected maize shoot apical meristem cDNA Zea mays cDNA, mRNA sequence	SAM	B73	3e-50
Cinful	Gypsy	DW804005	MSAM203769_1339_4040 LCM-dissected maize shoot apical meristem cDNA Zea mays cDNA, mRNA sequence	SAM	B73	7e-26
Cinful	Gypsy	EG262621	MSAM203535_2461_2641 LCM-dissected maize inbred line Mo17 shoot apical meristem cDNA Zea mays cDNA, mRNA sequence	SAM	Mo17	9e-44
Cinful	Gypsy	EG262519	MSAM203360_3250_0443 LCM-dissected maize inbred line Mo17 shoot apical meristem cDNA Zea mays cDNA, mRNA sequence	SAM	Mo17	5e-40
Cinful	Gypsy	DW936133	MSAM203294_2743_1320 LCM-dissected maize shoot apical meristem cDNA Zea mays cDNA, mRNA sequence	SAM	B73	1e-41
Cinful	Gypsy	EG116654	MSAM203219_0977_3717 LCM-dissected maize inbred line Mo17 shoot apical meristem cDNA Zea mays cDNA, mRNA sequence	SAM	Mo17	3e-30
Cinful	Gypsy	EG116616	MSAM203157_0094_3228 LCM-dissected maize inbred line Mo17 shoot apical meristem cDNA Zea mays cDNA, mRNA sequence	SAM	Mo17	1e-28
Cinful	Gypsy	DW936044	MSAM203075_3677_1403 LCM-dissected maize shoot apical meristem cDNA Zea mays cDNA, mRNA sequence	SAM	B73	2e-26
Cinful	Gypsy	EG262246	MSAM202817_2673_0977 LCM-dissected maize inbred line Mo17 shoot apical meristem cDNA Zea mays cDNA, mRNA sequence	SAM	Mo17	4e-35
Cinful	Gypsy	DW803528	MSAM202773_0191_2658 LCM-dissected maize shoot apical meristem cDNA Zea mays cDNA, mRNA sequence	SAM	B73	2e-26
Cinful	Gypsy	DW935869	MSAM202679_2221_0091 LCM-dissected maize shoot apical meristem cDNA Zea mays cDNA, mRNA sequence	SAM	B73	7e-26
Cinful	Gypsy	EG116305	MSAM202657_0304_1978 LCM-dissected maize inbred line Mo17 shoot apical meristem cDNA Zea mays cDNA, mRNA sequence	SAM	Mo17	5e-28
Cinful	Gypsy	DW803280	MSAM202278_1312_0230 LCM-dissected maize shoot apical meristem cDNA Zea mays cDNA, mRNA sequence	SAM	B73	8e-32
Cinful	Gypsy	EG261897	MSAM202163_3942_2099 LCM-dissected maize inbred line Mo17 shoot apical meristem cDNA Zea mays cDNA, mRNA sequence	SAM	Mo17	2e-32
Cinful	Gypsy	EG261831	MSAM202050_3171_1592 LCM-dissected maize inbred line Mo17 shoot apical meristem cDNA Zea mays cDNA, mRNA sequence	SAM	Mo17	1e-36
Cinful	Gypsy	DW803076	MSAM201827_1803_1420 LCM-dissected maize shoot apical meristem cDNA Zea mays cDNA, mRNA sequence	SAM	B73	2e-33
Cinful	Gypsy	EG135643	MSAM201461_1064_2485 LCM-dissected maize inbred line Mo17 shoot apical meristem cDNA Zea mays cDNA, mRNA sequence	SAM	Mo17	1e-29
Cinful	Gypsy	DW935292	MSAM201425_2371_0583 LCM-dissected maize shoot apical meristem cDNA Zea mays cDNA, mRNA sequence	SAM	B73	5e-21
Cinful	Gypsy	DW935241	MSAM201303_3905_2195 LCM-dissected maize shoot apical meristem cDNA Zea mays cDNA, mRNA sequence	SAM	B73	9e-31
Cinful	Gypsy	EG135402	MSAM201015_1059_3293 LCM-dissected maize inbred line Mo17 shoot apical meristem cDNA Zea mays cDNA, mRNA sequence	SAM	Mo17	2e-40
Cinful	Gypsy	DW802622	MSAM200836_1756_3769 LCM-dissected maize shoot apical meristem cDNA Zea mays cDNA, mRNA sequence	SAM	B73	1e-23
Cinful	Gypsy	EG135274	MSAM200773_0932_0299 LCM-dissected maize inbred line Mo17 shoot apical meristem cDNA Zea mays cDNA, mRNA sequence	SAM	Mo17	1e-35
Cinful	Gypsy	EG135257	MSAM200747_0244_2560 LCM-dissected maize inbred line Mo17 shoot apical meristem cDNA Zea mays cDNA, mRNA sequence	SAM	Mo17	1e-29
Cinful	Gypsy	EG260992	MSAM200460_3671_0896 LCM-dissected maize inbred line Mo17 shoot apical meristem cDNA Zea mays cDNA, mRNA sequence	SAM	Mo17	9e-25
Cinful	Gypsy	EG134880	MSAM200068_0555_3362 LCM-dissected maize inbred line Mo17 shoot apical meristem cDNA Zea mays cDNA, mRNA sequence	SAM	Mo17	5e-28
Cinful	Gypsy	EG260724	MSAM199976_2530_1124 LCM-dissected maize inbred line Mo17 shoot apical meristem cDNA Zea mays cDNA, mRNA sequence	SAM	Mo17	2e-32
Cinful	Gypsy	EG260677	MSAM199885_3690_0799 LCM-dissected maize inbred line Mo17 shoot apical meristem cDNA Zea mays cDNA, mRNA sequence	SAM	Mo17	2e-39
Cinful	Gypsy	EG260574	MSAM199695_3642_0146 LCM-dissected maize inbred line Mo17 shoot apical meristem cDNA Zea mays cDNA, mRNA sequence	SAM	Mo17	4e-29
Cinful	Gypsy	DW934520	MSAM199671_2767_2388 LCM-dissected maize shoot apical meristem cDNA Zea mays cDNA, mRNA sequence	SAM	B73	4e-35
Cinful	Gypsy	DW934466	MSAM199535_3346_1467 LCM-dissected maize shoot apical meristem cDNA Zea mays cDNA, mRNA sequence	SAM	B73	1e-28
Cinful	Gypsy	EG260281	MSAM199130_3215_2329 LCM-dissected maize inbred line Mo17 shoot apical meristem cDNA Zea mays cDNA, mRNA sequence	SAM	Mo17	2e-33
Cinful	Gypsy	DW934173	MSAM198856_3401_3738 LCM-dissected maize shoot apical meristem cDNA Zea mays cDNA, mRNA sequence	SAM	B73	3e-37
Cinful	Gypsy	EG134221	MSAM198835_1422_3850 LCM-dissected maize inbred line Mo17 shoot apical meristem cDNA Zea mays cDNA, mRNA sequence	SAM	Mo17	2e-26
Cinful	Gypsy	EG260059	MSAM198718_3201_0717 LCM-dissected maize inbred line Mo17 shoot apical meristem cDNA Zea mays cDNA, mRNA sequence	SAM	Mo17	5e-47
Cinful	Gypsy	EG260012	MSAM198641_3261_1816 LCM-dissected maize inbred line Mo17 shoot apical meristem cDNA Zea mays cDNA, mRNA sequence	SAM	Mo17	3e-37
Cinful	Gypsy	EG133812	MSAM198106_0041_0342 LCM-dissected maize inbred line Mo17 shoot apical meristem cDNA Zea mays cDNA, mRNA sequence	SAM	Mo17	2e-27
Cinful	Gypsy	DW801282	MSAM197961_0555_1700 LCM-dissected maize shoot apical meristem cDNA Zea mays cDNA, mRNA sequence	SAM	B73	1e-36
Cinful	Gypsy	EG259596	MSAM197907_3887_1484 LCM-dissected maize inbred line Mo17 shoot apical meristem cDNA Zea mays cDNA, mRNA sequence	SAM	Mo17	2e-27
Cinful	Gypsy	DW801170	MSAM197704_0443_1149 LCM-dissected maize shoot apical meristem cDNA Zea mays cDNA, mRNA sequence	SAM	B73	2e-26
Cinful	Gypsy	EG259424	MSAM197587_2998_1662 LCM-dissected maize inbred line Mo17 shoot apical meristem cDNA Zea mays cDNA, mRNA sequence	SAM	Mo17	5e-47
Cinful	Gypsy	EG259332	MSAM197443_2844_0594 LCM-dissected maize inbred line Mo17 shoot apical meristem cDNA Zea mays cDNA, mRNA sequence	SAM	Mo17	6e-33
Cinful	Gypsy	DW933559	MSAM197442_3219_0888 LCM-dissected maize shoot apical meristem cDNA Zea mays cDNA, mRNA sequence	SAM	B73	1e-22
Cinful	Gypsy	DW933431	MSAM197145_3998_3147 LCM-dissected maize shoot apical meristem cDNA Zea mays cDNA, mRNA sequence	SAM	B73	3e-24
Cinful	Gypsy	DW933421	MSAM197130_3674_1596 LCM-dissected maize shoot apical meristem cDNA Zea mays cDNA, mRNA sequence	SAM	B73	2e-32
Cinful	Gypsy	EG133254	MSAM197127_0186_0633 LCM-dissected maize inbred line Mo17 shoot apical meristem cDNA Zea mays cDNA, mRNA sequence	SAM	Mo17	4e-23
Cinful	Gypsy	EG259142	MSAM197088_3741_2292 LCM-dissected maize inbred line Mo17 shoot apical meristem cDNA Zea mays cDNA, mRNA sequence	SAM	Mo17	6e-33
Cinful	Gypsy	DW933344	MSAM196973_3048_3397 LCM-dissected maize shoot apical meristem cDNA Zea mays cDNA, mRNA sequence	SAM	B73	1e-23
Cinful	Gypsy	EG133121	MSAM196889_1692_0833 LCM-dissected maize inbred line Mo17 shoot apical meristem cDNA Zea mays cDNA, mRNA sequence	SAM	Mo17	4e-54
Cinful	Gypsy	EG259016	MSAM196849_3463_0487 LCM-dissected maize inbred line Mo17 shoot apical meristem cDNA Zea mays cDNA, mRNA sequence	SAM	Mo17	5e-34
Cinful	Gypsy	EG133045	MSAM196749_0976_0710 LCM-dissected maize inbred line Mo17 shoot apical meristem cDNA Zea mays cDNA, mRNA sequence	SAM	Mo17	2e-32
Cinful	Gypsy	DW800667	MSAM196639_1425_0895 LCM-dissected maize shoot apical meristem cDNA Zea mays cDNA, mRNA sequence	SAM	B73	2e-21
Cinful	Gypsy	DW933176	MSAM196625_3398_2150 LCM-dissected maize shoot apical meristem cDNA Zea mays cDNA, mRNA sequence	SAM	B73	1e-28
Cinful	Gypsy	DW933136	MSAM196543_2719_3305 LCM-dissected maize shoot apical meristem cDNA Zea mays cDNA, mRNA sequence	SAM	B73	4e-48
Cinful	Gypsy	EG258763	MSAM196389_2784_3328 LCM-dissected maize inbred line Mo17 shoot apical meristem cDNA Zea mays cDNA, mRNA sequence	SAM	Mo17	2e-38
Cinful	Gypsy	DW800463	MSAM196226_0846_2580 LCM-dissected maize shoot apical meristem cDNA Zea mays cDNA, mRNA sequence	SAM	B73	3e-37
Cinful	Gypsy	DW932955	MSAM196163_3358_0470 LCM-dissected maize shoot apical meristem cDNA Zea mays cDNA, mRNA sequence	SAM	B73	2e-27
Cinful	Gypsy	EG132607	MSAM195974_1487_1781 LCM-dissected maize inbred line Mo17 shoot apical meristem cDNA Zea mays cDNA, mRNA sequence	SAM	Mo17	2e-51
Cinful	Gypsy	DW932819	MSAM195872_2304_1841 LCM-dissected maize shoot apical meristem cDNA Zea mays cDNA, mRNA sequence	SAM	B73	4e-23
Cinful	Gypsy	DW800253	MSAM195797_0911_2959 LCM-dissected maize shoot apical meristem cDNA Zea mays cDNA, mRNA sequence	SAM	B73	3e-43
Cinful	Gypsy	EG258270	MSAM195391_2370_1586 LCM-dissected maize inbred line Mo17 shoot apical meristem cDNA Zea mays cDNA, mRNA sequence	SAM	Mo17	2e-45
Cinful	Gypsy	DW932491	MSAM195158_3338_1134 LCM-dissected maize shoot apical meristem cDNA Zea mays cDNA, mRNA sequence	SAM	B73	2e-39
Cinful	Gypsy	DW932280	MSAM194709_2910_2734 LCM-dissected maize shoot apical meristem cDNA Zea mays cDNA, mRNA sequence	SAM	B73	1e-41
Cinful	Gypsy	EG131912	MSAM194680_1091_0390 LCM-dissected maize inbred line Mo17 shoot apical meristem cDNA Zea mays cDNA, mRNA sequence	SAM	Mo17	4e-23
Cinful	Gypsy	DW932238	MSAM194600_3621_1258 LCM-dissected maize shoot apical meristem cDNA Zea mays cDNA, mRNA sequence	SAM	B73	9e-44
Cinful	Gypsy	DW799687	MSAM194590_0442_2374 LCM-dissected maize shoot apical meristem cDNA Zea mays cDNA, mRNA sequence	SAM	B73	2e-33
Cinful	Gypsy	EG131839	MSAM194577_1020_3837 LCM-dissected maize inbred line Mo17 shoot apical meristem cDNA Zea mays cDNA, mRNA sequence	SAM	Mo17	2e-25
Cinful	Gypsy	DW799664	MSAM194548_1823_3440 LCM-dissected maize shoot apical meristem cDNA Zea mays cDNA, mRNA sequence	SAM	B73	3e-30
Cinful	Gypsy	DW799632	MSAM194486_0517_4022 LCM-dissected maize shoot apical meristem cDNA Zea mays cDNA, mRNA sequence	SAM	B73	1e-29
Cinful	Gypsy	DW932182	MSAM194485_2471_0362 LCM-dissected maize shoot apical meristem cDNA Zea mays cDNA, mRNA sequence	SAM	B73	2e-39
Cinful	Gypsy	DW799604	MSAM194428_1234_1634 LCM-dissected maize shoot apical meristem cDNA Zea mays cDNA, mRNA sequence	SAM	B73	2e-39
Cinful	Gypsy	EG131708	MSAM194337_1240_3331 LCM-dissected maize inbred line Mo17 shoot apical meristem cDNA Zea mays cDNA, mRNA sequence	SAM	Mo17	2e-25
Cinful	Gypsy	DW932110	MSAM194311_2850_3983 LCM-dissected maize shoot apical meristem cDNA Zea mays cDNA, mRNA sequence	SAM	B73	8e-38
Cinful	Gypsy	EG131667	MSAM194271_0867_1673 LCM-dissected maize inbred line Mo17 shoot apical meristem cDNA Zea mays cDNA, mRNA sequence	SAM	Mo17	5e-21
Cinful	Gypsy	EG131380	MSAM193746_0935_0580 LCM-dissected maize inbred line Mo17 shoot apical meristem cDNA Zea mays cDNA, mRNA sequence	SAM	Mo17	1e-28
Cinful	Gypsy	DW798993	MSAM193090_1409_2627 LCM-dissected maize shoot apical meristem cDNA Zea mays cDNA, mRNA sequence	SAM	B73	9e-31
Cinful	Gypsy	DW931536	MSAM193043_3295_2815 LCM-dissected maize shoot apical meristem cDNA Zea mays cDNA, mRNA sequence	SAM	B73	2e-27
Cinful	Gypsy	DW798865	MSAM192817_0118_3446 LCM-dissected maize shoot apical meristem cDNA Zea mays cDNA, mRNA sequence	SAM	B73	1e-41
Cinful	Gypsy	DW931397	MSAM192723_2134_1064 LCM-dissected maize shoot apical meristem cDNA Zea mays cDNA, mRNA sequence	SAM	B73	1e-35
Cinful	Gypsy	EG256753	MSAM192502_3257_3215 LCM-dissected maize inbred line Mo17 shoot apical meristem cDNA Zea mays cDNA, mRNA sequence	SAM	Mo17	6e-27
Cinful	Gypsy	EG256729	MSAM192460_2316_2548 LCM-dissected maize inbred line Mo17 shoot apical meristem cDNA Zea mays cDNA, mRNA sequence	SAM	Mo17	1e-29
Cinful	Gypsy	DW798562	MSAM192106_1720_3201 LCM-dissected maize shoot apical meristem cDNA Zea mays cDNA, mRNA sequence	SAM	B73	5e-21
Cinful	Gypsy	DW931026	MSAM191914_2331_0646 LCM-dissected maize shoot apical meristem cDNA Zea mays cDNA, mRNA sequence	SAM	B73	2e-27
Cinful	Gypsy	EG130343	MSAM191781_0515_2632 LCM-dissected maize inbred line Mo17 shoot apical meristem cDNA Zea mays cDNA, mRNA sequence	SAM	Mo17	3e-36
Cinful	Gypsy	EG256339	MSAM191724_3096_0039 LCM-dissected maize inbred line Mo17 shoot apical meristem cDNA Zea mays cDNA, mRNA sequence	SAM	Mo17	2e-26
Cinful	Gypsy	EG130056	MSAM191242_1026_0658 LCM-dissected maize inbred line Mo17 shoot apical meristem cDNA Zea mays cDNA, mRNA sequence	SAM	Mo17	1e-28
Cinful	Gypsy	DW930621	MSAM191055_2614_3137 LCM-dissected maize shoot apical meristem cDNA Zea mays cDNA, mRNA sequence	SAM	B73	8e-32
Cinful	Gypsy	EG129793	MSAM190776_1368_3884 LCM-dissected maize inbred line Mo17 shoot apical meristem cDNA Zea mays cDNA, mRNA sequence	SAM	Mo17	1e-36
Cinful	Gypsy	EG275643	MSAM190444_3210_1337 LCM-dissected maize inbred line Mo17 shoot apical meristem cDNA Zea mays cDNA, mRNA sequence	SAM	Mo17	4e-29
Cinful	Gypsy	DW797768	MSAM190416_1333_3963 LCM-dissected maize shoot apical meristem cDNA Zea mays cDNA, mRNA sequence	SAM	B73	3e-30
Cinful	Gypsy	EG129579	MSAM190410_0927_3901 LCM-dissected maize inbred line Mo17 shoot apical meristem cDNA Zea mays cDNA, mRNA sequence	SAM	Mo17	1e-42
Cinful	Gypsy	DW797639	MSAM190133_0909_3081 LCM-dissected maize shoot apical meristem cDNA Zea mays cDNA, mRNA sequence	SAM	B73	1e-23
Cinful	Gypsy	EG129364	MSAM190052_0964_0741 LCM-dissected maize inbred line Mo17 shoot apical meristem cDNA Zea mays cDNA, mRNA sequence	SAM	Mo17	2e-25
Cinful	Gypsy	DW797602	MSAM190052_0133_1133 LCM-dissected maize shoot apical meristem cDNA Zea mays cDNA, mRNA sequence	SAM	B73	1e-34
Cinful	Gypsy	EG275407	MSAM190024_3069_2670 LCM-dissected maize inbred line Mo17 shoot apical meristem cDNA Zea mays cDNA, mRNA sequence	SAM	Mo17	5e-21
Cinful	Gypsy	DW930148	MSAM189976_2102_3380 LCM-dissected maize shoot apical meristem cDNA Zea mays cDNA, mRNA sequence	SAM	B73	9e-25
Cinful	Gypsy	DW930135	MSAM189946_3600_1556 LCM-dissected maize shoot apical meristem cDNA Zea mays cDNA, mRNA sequence	SAM	B73	4e-22
Cinful	Gypsy	EG275328	MSAM189872_3864_2007 LCM-dissected maize inbred line Mo17 shoot apical meristem cDNA Zea mays cDNA, mRNA sequence	SAM	Mo17	3e-37
Cinful	Gypsy	EG129259	MSAM189848_1226_3965 LCM-dissected maize inbred line Mo17 shoot apical meristem cDNA Zea mays cDNA, mRNA sequence	SAM	Mo17	8e-38
Cinful	Gypsy	EG129249	MSAM189831_0632_0520 LCM-dissected maize inbred line Mo17 shoot apical meristem cDNA Zea mays cDNA, mRNA sequence	SAM	Mo17	7e-26
Cinful	Gypsy	DW930058	MSAM189780_3494_3587 LCM-dissected maize shoot apical meristem cDNA Zea mays cDNA, mRNA sequence	SAM	B73	9e-31
Cinful	Gypsy	EG129215	MSAM189772_1042_0512 LCM-dissected maize inbred line Mo17 shoot apical meristem cDNA Zea mays cDNA, mRNA sequence	SAM	Mo17	6e-33
Cinful	Gypsy	DW797280	MSAM189396_0077_3642 LCM-dissected maize shoot apical meristem cDNA Zea mays cDNA, mRNA sequence	SAM	B73	4e-29
Cinful	Gypsy	DW929878	MSAM189348_2624_1497 LCM-dissected maize shoot apical meristem cDNA Zea mays cDNA, mRNA sequence	SAM	B73	2e-39
Cinful	Gypsy	DW929830	MSAM189235_2316_0735 LCM-dissected maize shoot apical meristem cDNA Zea mays cDNA, mRNA sequence	SAM	B73	4e-23
Cinful	Gypsy	EG274937	MSAM189089_2119_1053 LCM-dissected maize inbred line Mo17 shoot apical meristem cDNA Zea mays cDNA, mRNA sequence	SAM	Mo17	3e-36
Cinful	Gypsy	EG128812	MSAM189047_0852_0904 LCM-dissected maize inbred line Mo17 shoot apical meristem cDNA Zea mays cDNA, mRNA sequence	SAM	Mo17	3e-31
Cinful	Gypsy	DW929669	MSAM188898_2295_0896 LCM-dissected maize shoot apical meristem cDNA Zea mays cDNA, mRNA sequence	SAM	B73	4e-23
Cinful	Gypsy	EG274829	MSAM188876_3521_1951 LCM-dissected maize inbred line Mo17 shoot apical meristem cDNA Zea mays cDNA, mRNA sequence	SAM	Mo17	7e-45
Cinful	Gypsy	DW796961	MSAM188718_0334_3139 LCM-dissected maize shoot apical meristem cDNA Zea mays cDNA, mRNA sequence	SAM	B73	2e-21
Cinful	Gypsy	DW796923	MSAM188623_1288_0108 LCM-dissected maize shoot apical meristem cDNA Zea mays cDNA, mRNA sequence	SAM	B73	4e-41
Cinful	Gypsy	EG274676	MSAM188564_3135_2020 LCM-dissected maize inbred line Mo17 shoot apical meristem cDNA Zea mays cDNA, mRNA sequence	SAM	Mo17	1e-36
Cinful	Gypsy	DW796838	MSAM188437_0330_0434 LCM-dissected maize shoot apical meristem cDNA Zea mays cDNA, mRNA sequence	SAM	B73	2e-39
Cinful	Gypsy	DW929383	MSAM188229_2639_0713 LCM-dissected maize shoot apical meristem cDNA Zea mays cDNA, mRNA sequence	SAM	B73	8e-32
Cinful	Gypsy	EG128290	MSAM188068_0939_2897 LCM-dissected maize inbred line Mo17 shoot apical meristem cDNA Zea mays cDNA, mRNA sequence	SAM	Mo17	1e-29
Cinful	Gypsy	EG128246	MSAM187983_1530_1092 LCM-dissected maize inbred line Mo17 shoot apical meristem cDNA Zea mays cDNA, mRNA sequence	SAM	Mo17	9e-25
Cinful	Gypsy	EG128098	MSAM187718_1375_1186 LCM-dissected maize inbred line Mo17 shoot apical meristem cDNA Zea mays cDNA, mRNA sequence	SAM	Mo17	6e-33
Cinful	Gypsy	DW796501	MSAM187688_1159_0644 LCM-dissected maize shoot apical meristem cDNA Zea mays cDNA, mRNA sequence	SAM	B73	7e-26
Cinful	Gypsy	EG127969	MSAM187472_1613_1919 LCM-dissected maize inbred line Mo17 shoot apical meristem cDNA Zea mays cDNA, mRNA sequence	SAM	Mo17	1e-23
Cinful	Gypsy	EG274032	MSAM187399_3162_1630 LCM-dissected maize inbred line Mo17 shoot apical meristem cDNA Zea mays cDNA, mRNA sequence	SAM	Mo17	5e-28
Cinful	Gypsy	DW796278	MSAM187201_0881_3385 LCM-dissected maize shoot apical meristem cDNA Zea mays cDNA, mRNA sequence	SAM	B73	2e-40
Cinful	Gypsy	EG273895	MSAM187135_3186_0421 LCM-dissected maize inbred line Mo17 shoot apical meristem cDNA Zea mays cDNA, mRNA sequence	SAM	Mo17	1e-35
Cinful	Gypsy	EG127596	MSAM186802_1107_2912 LCM-dissected maize inbred line Mo17 shoot apical meristem cDNA Zea mays cDNA, mRNA sequence	SAM	Mo17	7e-26
Cinful	Gypsy	EG273377	MSAM186172_3032_0343 LCM-dissected maize inbred line Mo17 shoot apical meristem cDNA Zea mays cDNA, mRNA sequence	SAM	Mo17	4e-23
Cinful	Gypsy	DW928390	MSAM186038_3423_2178 LCM-dissected maize shoot apical meristem cDNA Zea mays cDNA, mRNA sequence	SAM	B73	4e-35
Cinful	Gypsy	EG273238	MSAM185913_3132_3347 LCM-dissected maize inbred line Mo17 shoot apical meristem cDNA Zea mays cDNA, mRNA sequence	SAM	Mo17	5e-28
Cinful	Gypsy	DW928318	MSAM185884_3765_1498 LCM-dissected maize shoot apical meristem cDNA Zea mays cDNA, mRNA sequence	SAM	B73	4e-42
Cinful	Gypsy	EG126005	MSAM185782_1654_1577 LCM-dissected maize inbred line Mo17 shoot apical meristem cDNA Zea mays cDNA, mRNA sequence	SAM	Mo17	6e-33
Cinful	Gypsy	EG125528	MSAM185705_0839_2043 LCM-dissected maize inbred line Mo17 shoot apical meristem cDNA Zea mays cDNA, mRNA sequence	SAM	Mo17	4e-23
Cinful	Gypsy	EG273038	MSAM185557_3897_3114 LCM-dissected maize inbred line Mo17 shoot apical meristem cDNA Zea mays cDNA, mRNA sequence	SAM	Mo17	2e-27
Cinful	Gypsy	EG272998	MSAM185481_2515_0370 LCM-dissected maize inbred line Mo17 shoot apical meristem cDNA Zea mays cDNA, mRNA sequence	SAM	Mo17	5e-21
Cinful	Gypsy	DW795474	MSAM185479_1653_0237 LCM-dissected maize shoot apical meristem cDNA Zea mays cDNA, mRNA sequence	SAM	B73	1e-22
Cinful	Gypsy	EG122995	MSAM185260_1658_2528 LCM-dissected maize inbred line Mo17 shoot apical meristem cDNA Zea mays cDNA, mRNA sequence	SAM	Mo17	2e-21
Cinful	Gypsy	DW927958	MSAM185095_3030_1114 LCM-dissected maize shoot apical meristem cDNA Zea mays cDNA, mRNA sequence	SAM	B73	8e-38
Cinful	Gypsy	EG272744	MSAM185053_4024_1590 LCM-dissected maize inbred line Mo17 shoot apical meristem cDNA Zea mays cDNA, mRNA sequence	SAM	Mo17	6e-27
Cinful	Gypsy	EG272713	MSAM185011_2188_1281 LCM-dissected maize inbred line Mo17 shoot apical meristem cDNA Zea mays cDNA, mRNA sequence	SAM	Mo17	4e-35
Cinful	Gypsy	EG120450	MSAM184810_0242_1631 LCM-dissected maize inbred line Mo17 shoot apical meristem cDNA Zea mays cDNA, mRNA sequence	SAM	Mo17	9e-25
Cinful	Gypsy	EG120250	MSAM184779_1627_0211 LCM-dissected maize inbred line Mo17 shoot apical meristem cDNA Zea mays cDNA, mRNA sequence	SAM	Mo17	3e-30
Cinful	Gypsy	EG119850	MSAM184724_1686_2473 LCM-dissected maize inbred line Mo17 shoot apical meristem cDNA Zea mays cDNA, mRNA sequence	SAM	Mo17	1e-28
Cinful	Gypsy	DW927714	MSAM184583_2695_2506 LCM-dissected maize shoot apical meristem cDNA Zea mays cDNA, mRNA sequence	SAM	B73	7e-26
Cinful	Gypsy	EG118806	MSAM184529_0299_2259 LCM-dissected maize inbred line Mo17 shoot apical meristem cDNA Zea mays cDNA, mRNA sequence	SAM	Mo17	2e-38
Cinful	Gypsy	DW794996	MSAM184495_0275_0308 LCM-dissected maize shoot apical meristem cDNA Zea mays cDNA, mRNA sequence	SAM	B73	3e-37
Cinful	Gypsy	DW794896	MSAM184296_1700_3863 LCM-dissected maize shoot apical meristem cDNA Zea mays cDNA, mRNA sequence	SAM	B73	2e-26
Cinful	Gypsy	DW927581	MSAM184289_3300_1189 LCM-dissected maize shoot apical meristem cDNA Zea mays cDNA, mRNA sequence	SAM	B73	2e-25
Cinful	Gypsy	DW927557	MSAM184230_3850_0692 LCM-dissected maize shoot apical meristem cDNA Zea mays cDNA, mRNA sequence	SAM	B73	2e-32
Cinful	Gypsy	DW794744	MSAM183964_1682_0804 LCM-dissected maize shoot apical meristem cDNA Zea mays cDNA, mRNA sequence	SAM	B73	4e-22
Cinful	Gypsy	EG272006	MSAM183678_3341_0743 LCM-dissected maize inbred line Mo17 shoot apical meristem cDNA Zea mays cDNA, mRNA sequence	SAM	Mo17	1e-29
Cinful	Gypsy	DW927207	MSAM183475_3874_0537 LCM-dissected maize shoot apical meristem cDNA Zea mays cDNA, mRNA sequence	SAM	B73	4e-41
Cinful	Gypsy	DW927144	MSAM183352_3907_0989 LCM-dissected maize shoot apical meristem cDNA Zea mays cDNA, mRNA sequence	SAM	B73	3e-36
Cinful	Gypsy	EG132173	MSAM183316_0782_3850 LCM-dissected maize inbred line Mo17 shoot apical meristem cDNA Zea mays cDNA, mRNA sequence	SAM	Mo17	9e-25
Cinful	Gypsy	EG271638	MSAM183014_2141_1811 LCM-dissected maize inbred line Mo17 shoot apical meristem cDNA Zea mays cDNA, mRNA sequence	SAM	Mo17	9e-25
Cinful	Gypsy	EG271611	MSAM182964_2168_0434 LCM-dissected maize inbred line Mo17 shoot apical meristem cDNA Zea mays cDNA, mRNA sequence	SAM	Mo17	1e-34
Cinful	Gypsy	DW926947	MSAM182930_2955_0543 LCM-dissected maize shoot apical meristem cDNA Zea mays cDNA, mRNA sequence	SAM	B73	2e-38
Cinful	Gypsy	EG129851	MSAM182850_1413_1728 LCM-dissected maize inbred line Mo17 shoot apical meristem cDNA Zea mays cDNA, mRNA sequence	SAM	Mo17	3e-30
Cinful	Gypsy	DW926796	MSAM182581_2856_3245 LCM-dissected maize shoot apical meristem cDNA Zea mays cDNA, mRNA sequence	SAM	B73	6e-27
Cinful	Gypsy	EG127553	MSAM182438_1813_2156 LCM-dissected maize inbred line Mo17 shoot apical meristem cDNA Zea mays cDNA, mRNA sequence	SAM	Mo17	9e-25
Cinful	Gypsy	EG271263	MSAM182284_3886_2262 LCM-dissected maize inbred line Mo17 shoot apical meristem cDNA Zea mays cDNA, mRNA sequence	SAM	Mo17	3e-31
Cinful	Gypsy	EG271254	MSAM182270_3172_0803 LCM-dissected maize inbred line Mo17 shoot apical meristem cDNA Zea mays cDNA, mRNA sequence	SAM	Mo17	2e-27
Cinful	Gypsy	DW793896	MSAM182166_1987_1617 LCM-dissected maize shoot apical meristem cDNA Zea mays cDNA, mRNA sequence	SAM	B73	2e-27
Cinful	Gypsy	EG271165	MSAM182098_2436_1605 LCM-dissected maize inbred line Mo17 shoot apical meristem cDNA Zea mays cDNA, mRNA sequence	SAM	Mo17	1e-22
Cinful	Gypsy	DW793760	MSAM181860_0236_1297 LCM-dissected maize shoot apical meristem cDNA Zea mays cDNA, mRNA sequence	SAM	B73	3e-37
Cinful	Gypsy	DW926401	MSAM181746_3730_1150 LCM-dissected maize shoot apical meristem cDNA Zea mays cDNA, mRNA sequence	SAM	B73	2e-25
Cinful	Gypsy	DW793596	MSAM181482_0911_0248 LCM-dissected maize shoot apical meristem cDNA Zea mays cDNA, mRNA sequence	SAM	B73	4e-22
Cinful	Gypsy	DW793531	MSAM181349_1242_2117 LCM-dissected maize shoot apical meristem cDNA Zea mays cDNA, mRNA sequence	SAM	B73	7e-26
Cinful	Gypsy	DW926169	MSAM181269_2105_1642 LCM-dissected maize shoot apical meristem cDNA Zea mays cDNA, mRNA sequence	SAM	B73	6e-27
Cinful	Gypsy	EG106833	MSAM181269_1591_0985 LCM-dissected maize inbred line Mo17 shoot apical meristem cDNA Zea mays cDNA, mRNA sequence	SAM	Mo17	7e-26
Cinful	Gypsy	DW926157	MSAM181245_2735_1777 LCM-dissected maize shoot apical meristem cDNA Zea mays cDNA, mRNA sequence	SAM	B73	5e-28
Cinful	Gypsy	DW926141	MSAM181208_3663_1329 LCM-dissected maize shoot apical meristem cDNA Zea mays cDNA, mRNA sequence	SAM	B73	2e-25
Cinful	Gypsy	DW793443	MSAM181163_1845_0639 LCM-dissected maize shoot apical meristem cDNA Zea mays cDNA, mRNA sequence	SAM	B73	1e-42
Cinful	Gypsy	EG106706	MSAM181013_1340_1452 LCM-dissected maize inbred line Mo17 shoot apical meristem cDNA Zea mays cDNA, mRNA sequence	SAM	Mo17	3e-31
Cinful	Gypsy	DW926035	MSAM180975_3226_1832 LCM-dissected maize shoot apical meristem cDNA Zea mays cDNA, mRNA sequence	SAM	B73	7e-26
Cinful	Gypsy	DW793275	MSAM180791_1532_3842 LCM-dissected maize shoot apical meristem cDNA Zea mays cDNA, mRNA sequence	SAM	B73	5e-40
Cinful	Gypsy	EG270336	MSAM180555_3531_3919 LCM-dissected maize inbred line Mo17 shoot apical meristem cDNA Zea mays cDNA, mRNA sequence	SAM	Mo17	2e-26
Cinful	Gypsy	EG270277	MSAM180459_2455_2230 LCM-dissected maize inbred line Mo17 shoot apical meristem cDNA Zea mays cDNA, mRNA sequence	SAM	Mo17	5e-34
Cinful	Gypsy	EG270276	MSAM180458_2346_3086 LCM-dissected maize inbred line Mo17 shoot apical meristem cDNA Zea mays cDNA, mRNA sequence	SAM	Mo17	2e-26
Cinful	Gypsy	DW793111	MSAM180419_0828_2849 LCM-dissected maize shoot apical meristem cDNA Zea mays cDNA, mRNA sequence	SAM	B73	4e-23
Cinful	Gypsy	DW925751	MSAM180365_2245_3339 LCM-dissected maize shoot apical meristem cDNA Zea mays cDNA, mRNA sequence	SAM	B73	1e-29
Cinful	Gypsy	DW792762	MSAM179720_1642_1260 LCM-dissected maize shoot apical meristem cDNA Zea mays cDNA, mRNA sequence	SAM	B73	2e-26
Cinful	Gypsy	DW925400	MSAM179638_3104_2808 LCM-dissected maize shoot apical meristem cDNA Zea mays cDNA, mRNA sequence	SAM	B73	4e-22
Cinful	Gypsy	DW792676	MSAM179540_0625_2944 LCM-dissected maize shoot apical meristem cDNA Zea mays cDNA, mRNA sequence	SAM	B73	3e-43
Cinful	Gypsy	DW792674	MSAM179534_1003_2109 LCM-dissected maize shoot apical meristem cDNA Zea mays cDNA, mRNA sequence	SAM	B73	1e-41
Cinful	Gypsy	DW792566	MSAM179309_0994_0601 LCM-dissected maize shoot apical meristem cDNA Zea mays cDNA, mRNA sequence	SAM	B73	2e-32
Cinful	Gypsy	EG269638	MSAM179271_2590_0031 LCM-dissected maize inbred line Mo17 shoot apical meristem cDNA Zea mays cDNA, mRNA sequence	SAM	Mo17	7e-26
Cinful	Gypsy	EG105735	MSAM179167_1312_0425 LCM-dissected maize inbred line Mo17 shoot apical meristem cDNA Zea mays cDNA, mRNA sequence	SAM	Mo17	2e-25
Cinful	Gypsy	DW924983	MSAM178753_2345_2510 LCM-dissected maize shoot apical meristem cDNA Zea mays cDNA, mRNA sequence	SAM	B73	3e-30
Cinful	Gypsy	DW792278	MSAM178697_1777_1751 LCM-dissected maize shoot apical meristem cDNA Zea mays cDNA, mRNA sequence	SAM	B73	2e-33
Cinful	Gypsy	EG105426	MSAM178641_1724_0172 LCM-dissected maize inbred line Mo17 shoot apical meristem cDNA Zea mays cDNA, mRNA sequence	SAM	Mo17	7e-26
Cinful	Gypsy	DW924765	MSAM178248_3163_1467 LCM-dissected maize shoot apical meristem cDNA Zea mays cDNA, mRNA sequence	SAM	B73	2e-33
Cinful	Gypsy	DW792062	MSAM178222_1991_0889 LCM-dissected maize shoot apical meristem cDNA Zea mays cDNA, mRNA sequence	SAM	B73	3e-24
Cinful	Gypsy	EG269000	MSAM178048_2622_2327 LCM-dissected maize inbred line Mo17 shoot apical meristem cDNA Zea mays cDNA, mRNA sequence	SAM	Mo17	5e-47
Cinful	Gypsy	EG268933	MSAM177916_2548_1675 LCM-dissected maize inbred line Mo17 shoot apical meristem cDNA Zea mays cDNA, mRNA sequence	SAM	Mo17	1e-23
Cinful	Gypsy	EG268923	MSAM177902_3272_0452 LCM-dissected maize inbred line Mo17 shoot apical meristem cDNA Zea mays cDNA, mRNA sequence	SAM	Mo17	4e-35
Cinful	Gypsy	EG104908	MSAM177676_0543_2829 LCM-dissected maize inbred line Mo17 shoot apical meristem cDNA Zea mays cDNA, mRNA sequence	SAM	Mo17	3e-24
Cinful	Gypsy	EG104900	MSAM177660_0673_1606 LCM-dissected maize inbred line Mo17 shoot apical meristem cDNA Zea mays cDNA, mRNA sequence	SAM	Mo17	4e-29
Cinful	Gypsy	DW791763	MSAM177609_1159_2575 LCM-dissected maize shoot apical meristem cDNA Zea mays cDNA, mRNA sequence	SAM	B73	2e-26
Cinful	Gypsy	DW924460	MSAM177529_3053_3318 LCM-dissected maize shoot apical meristem cDNA Zea mays cDNA, mRNA sequence	SAM	B73	9e-31
Cinful	Gypsy	EG268704	MSAM177515_2243_1886 LCM-dissected maize inbred line Mo17 shoot apical meristem cDNA Zea mays cDNA, mRNA sequence	SAM	Mo17	5e-40
Cinful	Gypsy	DW791675	MSAM177416_0437_2676 LCM-dissected maize shoot apical meristem cDNA Zea mays cDNA, mRNA sequence	SAM	B73	3e-37
Cinful	Gypsy	DW791590	MSAM177244_1320_3037 LCM-dissected maize shoot apical meristem cDNA Zea mays cDNA, mRNA sequence	SAM	B73	3e-31
Cinful	Gypsy	EG104648	MSAM177203_1038_2165 LCM-dissected maize inbred line Mo17 shoot apical meristem cDNA Zea mays cDNA, mRNA sequence	SAM	Mo17	6e-27
Cinful	Gypsy	DW924270	MSAM177097_2473_1450 LCM-dissected maize shoot apical meristem cDNA Zea mays cDNA, mRNA sequence	SAM	B73	3e-24
Cinful	Gypsy	DW924244	MSAM177034_2263_2847 LCM-dissected maize shoot apical meristem cDNA Zea mays cDNA, mRNA sequence	SAM	B73	6e-27
Cinful	Gypsy	EG104489	MSAM176932_1105_1633 LCM-dissected maize inbred line Mo17 shoot apical meristem cDNA Zea mays cDNA, mRNA sequence	SAM	Mo17	9e-25
Cinful	Gypsy	EG104459	MSAM176880_0305_1423 LCM-dissected maize inbred line Mo17 shoot apical meristem cDNA Zea mays cDNA, mRNA sequence	SAM	Mo17	5e-28
Cinful	Gypsy	EG268353	MSAM176857_3661_1258 LCM-dissected maize inbred line Mo17 shoot apical meristem cDNA Zea mays cDNA, mRNA sequence	SAM	Mo17	2e-25
Cinful	Gypsy	DW924158	MSAM176855_2498_0527 LCM-dissected maize shoot apical meristem cDNA Zea mays cDNA, mRNA sequence	SAM	B73	4e-35
Cinful	Gypsy	DW924082	MSAM176678_2325_0874 LCM-dissected maize shoot apical meristem cDNA Zea mays cDNA, mRNA sequence	SAM	B73	8e-38
Cinful	Gypsy	EG268248	MSAM176669_2422_1119 LCM-dissected maize inbred line Mo17 shoot apical meristem cDNA Zea mays cDNA, mRNA sequence	SAM	Mo17	8e-32
Cinful	Gypsy	DW924064	MSAM176629_2779_0934 LCM-dissected maize shoot apical meristem cDNA Zea mays cDNA, mRNA sequence	SAM	B73	2e-21
Cinful	Gypsy	DW791295	MSAM176580_0177_1962 LCM-dissected maize shoot apical meristem cDNA Zea mays cDNA, mRNA sequence	SAM	B73	1e-29
Cinful	Gypsy	DW924012	MSAM176527_2910_3233 LCM-dissected maize shoot apical meristem cDNA Zea mays cDNA, mRNA sequence	SAM	B73	2e-26
Cinful	Gypsy	DW791253	MSAM176489_0562_1619 LCM-dissected maize shoot apical meristem cDNA Zea mays cDNA, mRNA sequence	SAM	B73	2e-33
Cinful	Gypsy	EG267984	MSAM176171_3527_0315 LCM-dissected maize inbred line Mo17 shoot apical meristem cDNA Zea mays cDNA, mRNA sequence	SAM	Mo17	2e-40
Cinful	Gypsy	EG267910	MSAM176039_3217_3776 LCM-dissected maize inbred line Mo17 shoot apical meristem cDNA Zea mays cDNA, mRNA sequence	SAM	Mo17	4e-35
Cinful	Gypsy	DW923693	MSAM175830_2924_0133 LCM-dissected maize shoot apical meristem cDNA Zea mays cDNA, mRNA sequence	SAM	B73	9e-31
Cinful	Gypsy	EG267766	MSAM175773_2785_0485 LCM-dissected maize inbred line Mo17 shoot apical meristem cDNA Zea mays cDNA, mRNA sequence	SAM	Mo17	2e-26
Cinful	Gypsy	EG267710	MSAM175668_2330_3777 LCM-dissected maize inbred line Mo17 shoot apical meristem cDNA Zea mays cDNA, mRNA sequence	SAM	Mo17	4e-22
Cinful	Gypsy	DW923614	MSAM175665_3290_2158 LCM-dissected maize shoot apical meristem cDNA Zea mays cDNA, mRNA sequence	SAM	B73	2e-27
Cinful	Gypsy	DW790838	MSAM175645_0202_3242 LCM-dissected maize shoot apical meristem cDNA Zea mays cDNA, mRNA sequence	SAM	B73	2e-39
Cinful	Gypsy	DW923559	MSAM175531_3822_3262 LCM-dissected maize shoot apical meristem cDNA Zea mays cDNA, mRNA sequence	SAM	B73	1e-29
Cinful	Gypsy	DW923465	MSAM175326_3077_0328 LCM-dissected maize shoot apical meristem cDNA Zea mays cDNA, mRNA sequence	SAM	B73	4e-22
Cinful	Gypsy	DW790652	MSAM175271_1673_3233 LCM-dissected maize shoot apical meristem cDNA Zea mays cDNA, mRNA sequence	SAM	B73	5e-21
Cinful	Gypsy	DW923157	MSAM174683_3561_2636 LCM-dissected maize shoot apical meristem cDNA Zea mays cDNA, mRNA sequence	SAM	B73	1e-23
Cinful	Gypsy	EG266417	MSAM174556_3611_1316 LCM-dissected maize inbred line Mo17 shoot apical meristem cDNA Zea mays cDNA, mRNA sequence	SAM	Mo17	3e-30
Cinful	Gypsy	EG103082	MSAM174380_1470_1937 LCM-dissected maize inbred line Mo17 shoot apical meristem cDNA Zea mays cDNA, mRNA sequence	SAM	Mo17	4e-22
Cinful	Gypsy	DW790198	MSAM174293_1552_2055 LCM-dissected maize shoot apical meristem cDNA Zea mays cDNA, mRNA sequence	SAM	B73	2e-33
Cinful	Gypsy	EG103026	MSAM174288_1762_1385 LCM-dissected maize inbred line Mo17 shoot apical meristem cDNA Zea mays cDNA, mRNA sequence	SAM	Mo17	6e-27
Cinful	Gypsy	EG102742	MSAM173754_0303_0128 LCM-dissected maize inbred line Mo17 shoot apical meristem cDNA Zea mays cDNA, mRNA sequence	SAM	Mo17	2e-26
Cinful	Gypsy	DW922701	MSAM173676_2478_1584 LCM-dissected maize shoot apical meristem cDNA Zea mays cDNA, mRNA sequence	SAM	B73	1e-29
Cinful	Gypsy	EG261239	MSAM173574_2498_0835 LCM-dissected maize inbred line Mo17 shoot apical meristem cDNA Zea mays cDNA, mRNA sequence	SAM	Mo17	2e-26
Cinful	Gypsy	EG102530	MSAM173369_1567_0525 LCM-dissected maize inbred line Mo17 shoot apical meristem cDNA Zea mays cDNA, mRNA sequence	SAM	Mo17	1e-47
Cinful	Gypsy	EG259806	MSAM173308_3691_3289 LCM-dissected maize inbred line Mo17 shoot apical meristem cDNA Zea mays cDNA, mRNA sequence	SAM	Mo17	1e-23
Cinful	Gypsy	EG102390	MSAM173128_1669_3518 LCM-dissected maize inbred line Mo17 shoot apical meristem cDNA Zea mays cDNA, mRNA sequence	SAM	Mo17	3e-36
Cinful	Gypsy	DW789545	MSAM172934_1250_1063 LCM-dissected maize shoot apical meristem cDNA Zea mays cDNA, mRNA sequence	SAM	B73	8e-32
Cinful	Gypsy	DW922350	MSAM172885_2204_1207 LCM-dissected maize shoot apical meristem cDNA Zea mays cDNA, mRNA sequence	SAM	B73	1e-23
Cinful	Gypsy	DW789467	MSAM172770_0771_0769 LCM-dissected maize shoot apical meristem cDNA Zea mays cDNA, mRNA sequence	SAM	B73	5e-28
Cinful	Gypsy	EG102211	MSAM172767_0363_2931 LCM-dissected maize inbred line Mo17 shoot apical meristem cDNA Zea mays cDNA, mRNA sequence	SAM	Mo17	2e-25
Cinful	Gypsy	DW922259	MSAM172667_3897_1911 LCM-dissected maize shoot apical meristem cDNA Zea mays cDNA, mRNA sequence	SAM	B73	1e-23
Cinful	Gypsy	DW789371	MSAM172562_1439_0582 LCM-dissected maize shoot apical meristem cDNA Zea mays cDNA, mRNA sequence	SAM	B73	2e-45
Cinful	Gypsy	EG275429	MSAM172488_3595_0065 LCM-dissected maize inbred line Mo17 shoot apical meristem cDNA Zea mays cDNA, mRNA sequence	SAM	Mo17	4e-29
Cinful	Gypsy	DW789309	MSAM172423_1415_1858 LCM-dissected maize shoot apical meristem cDNA Zea mays cDNA, mRNA sequence	SAM	B73	4e-22
Cinful	Gypsy	EG274862	MSAM172398_3048_1362 LCM-dissected maize inbred line Mo17 shoot apical meristem cDNA Zea mays cDNA, mRNA sequence	SAM	Mo17	2e-26
Cinful	Gypsy	DW922120	MSAM172361_2111_2426 LCM-dissected maize shoot apical meristem cDNA Zea mays cDNA, mRNA sequence	SAM	B73	2e-25
Cinful	Gypsy	EG274173	MSAM172268_3497_2467 LCM-dissected maize inbred line Mo17 shoot apical meristem cDNA Zea mays cDNA, mRNA sequence	SAM	Mo17	6e-33
Cinful	Gypsy	EG101942	MSAM172267_1687_2761 LCM-dissected maize inbred line Mo17 shoot apical meristem cDNA Zea mays cDNA, mRNA sequence	SAM	Mo17	4e-22
Cinful	Gypsy	DW789152	MSAM172096_1624_4005 LCM-dissected maize shoot apical meristem cDNA Zea mays cDNA, mRNA sequence	SAM	B73	5e-34
Cinful	Gypsy	DW921956	MSAM171992_3825_3846 LCM-dissected maize shoot apical meristem cDNA Zea mays cDNA, mRNA sequence	SAM	B73	6e-27
Cinful	Gypsy	EG271851	MSAM171832_3829_3349 LCM-dissected maize inbred line Mo17 shoot apical meristem cDNA Zea mays cDNA, mRNA sequence	SAM	Mo17	1e-23
Cinful	Gypsy	EG271584	MSAM171775_3377_1686 LCM-dissected maize inbred line Mo17 shoot apical meristem cDNA Zea mays cDNA, mRNA sequence	SAM	Mo17	2e-21
Cinful	Gypsy	EG101523	MSAM171480_0720_2020 LCM-dissected maize inbred line Mo17 shoot apical meristem cDNA Zea mays cDNA, mRNA sequence	SAM	Mo17	4e-29
Cinful	Gypsy	DW921711	MSAM171443_3209_1911 LCM-dissected maize shoot apical meristem cDNA Zea mays cDNA, mRNA sequence	SAM	B73	8e-32
Cinful	Gypsy	EG269229	MSAM171338_3285_0056 LCM-dissected maize inbred line Mo17 shoot apical meristem cDNA Zea mays cDNA, mRNA sequence	SAM	Mo17	1e-23
Cinful	Gypsy	DW788721	MSAM171156_0651_2642 LCM-dissected maize shoot apical meristem cDNA Zea mays cDNA, mRNA sequence	SAM	B73	4e-35
Cinful	Gypsy	EG257861	MSAM170756_2450_0479 LCM-dissected maize inbred line Mo17 shoot apical meristem cDNA Zea mays cDNA, mRNA sequence	SAM	Mo17	1e-34
Cinful	Gypsy	EG101102	MSAM170694_1787_1658 LCM-dissected maize inbred line Mo17 shoot apical meristem cDNA Zea mays cDNA, mRNA sequence	SAM	Mo17	1e-22
Cinful	Gypsy	DW921330	MSAM170528_2795_3057 LCM-dissected maize shoot apical meristem cDNA Zea mays cDNA, mRNA sequence	SAM	B73	7e-26
Cinful	Gypsy	DW921300	MSAM170468_3823_2162 LCM-dissected maize shoot apical meristem cDNA Zea mays cDNA, mRNA sequence	SAM	B73	5e-34
Cinful	Gypsy	EG247152	MSAM170441_2607_1249 LCM-dissected maize inbred line Mo17 shoot apical meristem cDNA Zea mays cDNA, mRNA sequence	SAM	Mo17	1e-22
Cinful	Gypsy	EG100954	MSAM170425_0365_1508 LCM-dissected maize inbred line Mo17 shoot apical meristem cDNA Zea mays cDNA, mRNA sequence	SAM	Mo17	2e-40
Cinful	Gypsy	DW920866	MSAM169520_2333_1907 LCM-dissected maize shoot apical meristem cDNA Zea mays cDNA, mRNA sequence	SAM	B73	2e-33
Cinful	Gypsy	EG246636	MSAM169518_2227_2141 LCM-dissected maize inbred line Mo17 shoot apical meristem cDNA Zea mays cDNA, mRNA sequence	SAM	Mo17	4e-29
Cinful	Gypsy	DW920757	MSAM169274_2215_3847 LCM-dissected maize shoot apical meristem cDNA Zea mays cDNA, mRNA sequence	SAM	B73	4e-23
Cinful	Gypsy	DW787801	MSAM169243_0952_1317 LCM-dissected maize shoot apical meristem cDNA Zea mays cDNA, mRNA sequence	SAM	B73	3e-36
Cinful	Gypsy	EG246469	MSAM169220_3580_3696 LCM-dissected maize inbred line Mo17 shoot apical meristem cDNA Zea mays cDNA, mRNA sequence	SAM	Mo17	4e-41
Cinful	Gypsy	DW787781	MSAM169202_0657_1490 LCM-dissected maize shoot apical meristem cDNA Zea mays cDNA, mRNA sequence	SAM	B73	6e-33
Cinful	Gypsy	EG100002	MSAM168674_0612_1706 LCM-dissected maize inbred line Mo17 shoot apical meristem cDNA Zea mays cDNA, mRNA sequence	SAM	Mo17	5e-34
Cinful	Gypsy	DW787541	MSAM168665_1770_3349 LCM-dissected maize shoot apical meristem cDNA Zea mays cDNA, mRNA sequence	SAM	B73	4e-23
Cinful	Gypsy	DW920424	MSAM168555_2937_1458 LCM-dissected maize shoot apical meristem cDNA Zea mays cDNA, mRNA sequence	SAM	B73	1e-34
Cinful	Gypsy	DW787473	MSAM168517_0890_1423 LCM-dissected maize shoot apical meristem cDNA Zea mays cDNA, mRNA sequence	SAM	B73	2e-26
Cinful	Gypsy	EG246070	MSAM168463_2587_2260 LCM-dissected maize inbred line Mo17 shoot apical meristem cDNA Zea mays cDNA, mRNA sequence	SAM	Mo17	1e-23
Cinful	Gypsy	DW787407	MSAM168355_1593_2207 LCM-dissected maize shoot apical meristem cDNA Zea mays cDNA, mRNA sequence	SAM	B73	5e-28
Cinful	Gypsy	EG099675	MSAM168104_1675_4013 LCM-dissected maize inbred line Mo17 shoot apical meristem cDNA Zea mays cDNA, mRNA sequence	SAM	Mo17	2e-27
Cinful	Gypsy	DW787222	MSAM167978_1025_0396 LCM-dissected maize shoot apical meristem cDNA Zea mays cDNA, mRNA sequence	SAM	B73	1e-28
Cinful	Gypsy	EG245686	MSAM167727_3235_3058 LCM-dissected maize inbred line Mo17 shoot apical meristem cDNA Zea mays cDNA, mRNA sequence	SAM	Mo17	1e-22
Cinful	Gypsy	DW920029	MSAM167688_2831_1823 LCM-dissected maize shoot apical meristem cDNA Zea mays cDNA, mRNA sequence	SAM	B73	3e-55
Cinful	Gypsy	DW919908	MSAM167403_3282_1386 LCM-dissected maize shoot apical meristem cDNA Zea mays cDNA, mRNA sequence	SAM	B73	6e-33
Cinful	Gypsy	EG245513	MSAM167375_2934_1244 LCM-dissected maize inbred line Mo17 shoot apical meristem cDNA Zea mays cDNA, mRNA sequence	SAM	Mo17	3e-24
Cinful	Gypsy	DW919891	MSAM167361_3242_1853 LCM-dissected maize shoot apical meristem cDNA Zea mays cDNA, mRNA sequence	SAM	B73	2e-44
Cinful	Gypsy	EG245470	MSAM167309_2943_1900 LCM-dissected maize inbred line Mo17 shoot apical meristem cDNA Zea mays cDNA, mRNA sequence	SAM	Mo17	5e-28
Cinful	Gypsy	EG245464	MSAM167295_3560_1238 LCM-dissected maize inbred line Mo17 shoot apical meristem cDNA Zea mays cDNA, mRNA sequence	SAM	Mo17	2e-44
Cinful	Gypsy	EG245429	MSAM167231_2197_2698 LCM-dissected maize inbred line Mo17 shoot apical meristem cDNA Zea mays cDNA, mRNA sequence	SAM	Mo17	2e-38
Cinful	Gypsy	EG099116	MSAM167116_1464_2586 LCM-dissected maize inbred line Mo17 shoot apical meristem cDNA Zea mays cDNA, mRNA sequence	SAM	Mo17	2e-38
Cinful	Gypsy	DW919687	MSAM166889_2569_0897 LCM-dissected maize shoot apical meristem cDNA Zea mays cDNA, mRNA sequence	SAM	B73	2e-45
Cinful	Gypsy	EG098871	MSAM166658_0187_1460 LCM-dissected maize inbred line Mo17 shoot apical meristem cDNA Zea mays cDNA, mRNA sequence	SAM	Mo17	1e-22
Cinful	Gypsy	EG098844	MSAM166608_0371_3946 LCM-dissected maize inbred line Mo17 shoot apical meristem cDNA Zea mays cDNA, mRNA sequence	SAM	Mo17	2e-21
Cinful	Gypsy	EG098768	MSAM166474_0998_3316 LCM-dissected maize inbred line Mo17 shoot apical meristem cDNA Zea mays cDNA, mRNA sequence	SAM	Mo17	9e-25
Cinful	Gypsy	DW786476	MSAM166394_0543_1319 LCM-dissected maize shoot apical meristem cDNA Zea mays cDNA, mRNA sequence	SAM	B73	2e-26
Cinful	Gypsy	EG098715	MSAM166373_0352_2094 LCM-dissected maize inbred line Mo17 shoot apical meristem cDNA Zea mays cDNA, mRNA sequence	SAM	Mo17	4e-22
Cinful	Gypsy	EG244903	MSAM166219_3221_1710 LCM-dissected maize inbred line Mo17 shoot apical meristem cDNA Zea mays cDNA, mRNA sequence	SAM	Mo17	5e-34
Cinful	Gypsy	DW919383	MSAM166211_2419_0907 LCM-dissected maize shoot apical meristem cDNA Zea mays cDNA, mRNA sequence	SAM	B73	1e-29
Cinful	Gypsy	EG244800	MSAM166012_2154_1149 LCM-dissected maize inbred line Mo17 shoot apical meristem cDNA Zea mays cDNA, mRNA sequence	SAM	Mo17	2e-52
Cinful	Gypsy	DW785954	MSAM165324_1050_2192 LCM-dissected maize shoot apical meristem cDNA Zea mays cDNA, mRNA sequence	SAM	B73	3e-30
Cinful	Gypsy	EG098047	MSAM165146_0685_0077 LCM-dissected maize inbred line Mo17 shoot apical meristem cDNA Zea mays cDNA, mRNA sequence	SAM	Mo17	3e-37
Cinful	Gypsy	EG244297	MSAM165041_3297_3966 LCM-dissected maize inbred line Mo17 shoot apical meristem cDNA Zea mays cDNA, mRNA sequence	SAM	Mo17	3e-30
Cinful	Gypsy	EG244113	MSAM164709_2772_0835 LCM-dissected maize inbred line Mo17 shoot apical meristem cDNA Zea mays cDNA, mRNA sequence	SAM	Mo17	2e-26
Cinful	Gypsy	EG097489	MSAM164141_1634_3809 LCM-dissected maize inbred line Mo17 shoot apical meristem cDNA Zea mays cDNA, mRNA sequence	SAM	Mo17	6e-27
Cinful	Gypsy	DW918456	MSAM164112_3494_2367 LCM-dissected maize shoot apical meristem cDNA Zea mays cDNA, mRNA sequence	SAM	B73	3e-30
Cinful	Gypsy	DW785372	MSAM164069_1333_2230 LCM-dissected maize shoot apical meristem cDNA Zea mays cDNA, mRNA sequence	SAM	B73	9e-31
Cinful	Gypsy	DW785311	MSAM163959_1367_3588 LCM-dissected maize shoot apical meristem cDNA Zea mays cDNA, mRNA sequence	SAM	B73	7e-39
Cinful	Gypsy	DW918288	MSAM163737_3271_0944 LCM-dissected maize shoot apical meristem cDNA Zea mays cDNA, mRNA sequence	SAM	B73	1e-34
Cinful	Gypsy	DW785206	MSAM163730_1418_2372 LCM-dissected maize shoot apical meristem cDNA Zea mays cDNA, mRNA sequence	SAM	B73	7e-45
Cinful	Gypsy	DW918067	MSAM163186_3561_0296 LCM-dissected maize shoot apical meristem cDNA Zea mays cDNA, mRNA sequence	SAM	B73	3e-30
Cinful	Gypsy	EG243134	MSAM162857_2504_3361 LCM-dissected maize inbred line Mo17 shoot apical meristem cDNA Zea mays cDNA, mRNA sequence	SAM	Mo17	3e-24
Cinful	Gypsy	EG096736	MSAM162777_0100_1330 LCM-dissected maize inbred line Mo17 shoot apical meristem cDNA Zea mays cDNA, mRNA sequence	SAM	Mo17	4e-29
Cinful	Gypsy	DW917776	MSAM162512_3989_3146 LCM-dissected maize shoot apical meristem cDNA Zea mays cDNA, mRNA sequence	SAM	B73	1e-41
Cinful	Gypsy	EG242821	MSAM162286_3121_2135 LCM-dissected maize inbred line Mo17 shoot apical meristem cDNA Zea mays cDNA, mRNA sequence	SAM	Mo17	6e-33
Cinful	Gypsy	EG096475	MSAM162281_1720_0246 LCM-dissected maize inbred line Mo17 shoot apical meristem cDNA Zea mays cDNA, mRNA sequence	SAM	Mo17	9e-25
Cinful	Gypsy	EG242720	MSAM162057_2580_3201 LCM-dissected maize inbred line Mo17 shoot apical meristem cDNA Zea mays cDNA, mRNA sequence	SAM	Mo17	9e-25
Cinful	Gypsy	DW917490	MSAM161889_2665_3935 LCM-dissected maize shoot apical meristem cDNA Zea mays cDNA, mRNA sequence	SAM	B73	2e-27
Cinful	Gypsy	EG242334	MSAM161352_2787_3382 LCM-dissected maize inbred line Mo17 shoot apical meristem cDNA Zea mays cDNA, mRNA sequence	SAM	Mo17	3e-24
Cinful	Gypsy	DW917185	MSAM161267_3630_3478 LCM-dissected maize shoot apical meristem cDNA Zea mays cDNA, mRNA sequence	SAM	B73	1e-34
Cinful	Gypsy	DW917179	MSAM161243_3932_2583 LCM-dissected maize shoot apical meristem cDNA Zea mays cDNA, mRNA sequence	SAM	B73	7e-26
Cinful	Gypsy	EG242274	MSAM161224_2711_1368 LCM-dissected maize inbred line Mo17 shoot apical meristem cDNA Zea mays cDNA, mRNA sequence	SAM	Mo17	3e-31
Cinful	Gypsy	EG115869	MSAM161198_0830_0439 LCM-dissected maize inbred line Mo17 shoot apical meristem cDNA Zea mays cDNA, mRNA sequence	SAM	Mo17	2e-25
Cinful	Gypsy	EG242220	MSAM161101_3809_0248 LCM-dissected maize inbred line Mo17 shoot apical meristem cDNA Zea mays cDNA, mRNA sequence	SAM	Mo17	6e-27
Cinful	Gypsy	EG242052	MSAM160786_2827_0586 LCM-dissected maize inbred line Mo17 shoot apical meristem cDNA Zea mays cDNA, mRNA sequence	SAM	Mo17	1e-22
Cinful	Gypsy	EG115646	MSAM160760_1953_1719 LCM-dissected maize inbred line Mo17 shoot apical meristem cDNA Zea mays cDNA, mRNA sequence	SAM	Mo17	3e-31
Cinful	Gypsy	DW783773	MSAM160654_1048_3521 LCM-dissected maize shoot apical meristem cDNA Zea mays cDNA, mRNA sequence	SAM	B73	3e-30
Cinful	Gypsy	EG241915	MSAM160549_2620_1796 LCM-dissected maize inbred line Mo17 shoot apical meristem cDNA Zea mays cDNA, mRNA sequence	SAM	Mo17	5e-21
Cinful	Gypsy	DW783680	MSAM160449_1876_0690 LCM-dissected maize shoot apical meristem cDNA Zea mays cDNA, mRNA sequence	SAM	B73	1e-34
Cinful	Gypsy	DW783677	MSAM160444_1983_2457 LCM-dissected maize shoot apical meristem cDNA Zea mays cDNA, mRNA sequence	SAM	B73	2e-32
Cinful	Gypsy	DW783530	MSAM160126_1231_2981 LCM-dissected maize shoot apical meristem cDNA Zea mays cDNA, mRNA sequence	SAM	B73	7e-26
Cinful	Gypsy	DW916586	MSAM159927_3561_0863 LCM-dissected maize shoot apical meristem cDNA Zea mays cDNA, mRNA sequence	SAM	B73	1e-29
Cinful	Gypsy	DW783416	MSAM159873_0907_2276 LCM-dissected maize shoot apical meristem cDNA Zea mays cDNA, mRNA sequence	SAM	B73	5e-21
Cinful	Gypsy	EG241327	MSAM159389_3604_1307 LCM-dissected maize inbred line Mo17 shoot apical meristem cDNA Zea mays cDNA, mRNA sequence	SAM	Mo17	1e-34
Cinful	Gypsy	DW916277	MSAM159207_3853_1395 LCM-dissected maize shoot apical meristem cDNA Zea mays cDNA, mRNA sequence	SAM	B73	8e-32
Cinful	Gypsy	DW916276	MSAM159205_2827_0611 LCM-dissected maize shoot apical meristem cDNA Zea mays cDNA, mRNA sequence	SAM	B73	4e-23
Cinful	Gypsy	DW783108	MSAM159192_1867_0085 LCM-dissected maize shoot apical meristem cDNA Zea mays cDNA, mRNA sequence	SAM	B73	8e-32
Cinful	Gypsy	EG241158	MSAM159092_2359_2901 LCM-dissected maize inbred line Mo17 shoot apical meristem cDNA Zea mays cDNA, mRNA sequence	SAM	Mo17	4e-29
Cinful	Gypsy	DW916221	MSAM159078_2645_2694 LCM-dissected maize shoot apical meristem cDNA Zea mays cDNA, mRNA sequence	SAM	B73	2e-26
Cinful	Gypsy	DW916184	MSAM158988_3758_2286 LCM-dissected maize shoot apical meristem cDNA Zea mays cDNA, mRNA sequence	SAM	B73	5e-28
Cinful	Gypsy	DW782940	MSAM158846_1581_0668 LCM-dissected maize shoot apical meristem cDNA Zea mays cDNA, mRNA sequence	SAM	B73	5e-28
Cinful	Gypsy	DW916076	MSAM158733_3584_3632 LCM-dissected maize shoot apical meristem cDNA Zea mays cDNA, mRNA sequence	SAM	B73	9e-25
Cinful	Gypsy	DW782866	MSAM158684_1327_0187 LCM-dissected maize shoot apical meristem cDNA Zea mays cDNA, mRNA sequence	SAM	B73	2e-38
Cinful	Gypsy	EG240602	MSAM158025_3484_0905 LCM-dissected maize inbred line Mo17 shoot apical meristem cDNA Zea mays cDNA, mRNA sequence	SAM	Mo17	1e-22
Cinful	Gypsy	EG114157	MSAM158016_0036_1988 LCM-dissected maize inbred line Mo17 shoot apical meristem cDNA Zea mays cDNA, mRNA sequence	SAM	Mo17	4e-23
Cinful	Gypsy	EG114069	MSAM157856_1840_3732 LCM-dissected maize inbred line Mo17 shoot apical meristem cDNA Zea mays cDNA, mRNA sequence	SAM	Mo17	1e-34
Cinful	Gypsy	EG114063	MSAM157842_1416_1285 LCM-dissected maize inbred line Mo17 shoot apical meristem cDNA Zea mays cDNA, mRNA sequence	SAM	Mo17	2e-44
Cinful	Gypsy	DW782462	MSAM157838_1941_1186 LCM-dissected maize shoot apical meristem cDNA Zea mays cDNA, mRNA sequence	SAM	B73	5e-21
Cinful	Gypsy	DW915688	MSAM157823_2478_1096 LCM-dissected maize shoot apical meristem cDNA Zea mays cDNA, mRNA sequence	SAM	B73	2e-26
Cinful	Gypsy	DW782433	MSAM157773_1975_1750 LCM-dissected maize shoot apical meristem cDNA Zea mays cDNA, mRNA sequence	SAM	B73	2e-21
Cinful	Gypsy	DW782329	MSAM157592_1307_0417 LCM-dissected maize shoot apical meristem cDNA Zea mays cDNA, mRNA sequence	SAM	B73	3e-30
Cinful	Gypsy	EG240255	MSAM157382_3563_0417 LCM-dissected maize inbred line Mo17 shoot apical meristem cDNA Zea mays cDNA, mRNA sequence	SAM	Mo17	2e-27
Cinful	Gypsy	DW782190	MSAM157297_0759_2579 LCM-dissected maize shoot apical meristem cDNA Zea mays cDNA, mRNA sequence	SAM	B73	4e-35
Cinful	Gypsy	EG113769	MSAM157277_1117_1140 LCM-dissected maize inbred line Mo17 shoot apical meristem cDNA Zea mays cDNA, mRNA sequence	SAM	Mo17	4e-22
Cinful	Gypsy	DW782122	MSAM157145_1208_3751 LCM-dissected maize shoot apical meristem cDNA Zea mays cDNA, mRNA sequence	SAM	B73	1e-22
Cinful	Gypsy	EG113341	MSAM156520_0762_0613 LCM-dissected maize inbred line Mo17 shoot apical meristem cDNA Zea mays cDNA, mRNA sequence	SAM	Mo17	7e-26
Cinful	Gypsy	DW781834	MSAM156515_0912_3789 LCM-dissected maize shoot apical meristem cDNA Zea mays cDNA, mRNA sequence	SAM	B73	4e-22
Cinful	Gypsy	DW915097	MSAM156497_3012_2866 LCM-dissected maize shoot apical meristem cDNA Zea mays cDNA, mRNA sequence	SAM	B73	9e-25
Cinful	Gypsy	DW781815	MSAM156484_0436_3965 LCM-dissected maize shoot apical meristem cDNA Zea mays cDNA, mRNA sequence	SAM	B73	2e-25
Cinful	Gypsy	EG113279	MSAM156394_1026_2105 LCM-dissected maize inbred line Mo17 shoot apical meristem cDNA Zea mays cDNA, mRNA sequence	SAM	Mo17	3e-37
Cinful	Gypsy	EG113031	MSAM155902_1744_0427 LCM-dissected maize inbred line Mo17 shoot apical meristem cDNA Zea mays cDNA, mRNA sequence	SAM	Mo17	2e-26
Cinful	Gypsy	EG239410	MSAM155780_3811_0299 LCM-dissected maize inbred line Mo17 shoot apical meristem cDNA Zea mays cDNA, mRNA sequence	SAM	Mo17	6e-27
Cinful	Gypsy	EG112956	MSAM155756_0662_3823 LCM-dissected maize inbred line Mo17 shoot apical meristem cDNA Zea mays cDNA, mRNA sequence	SAM	Mo17	1e-35
Cinful	Gypsy	EG239277	MSAM155559_2165_3649 LCM-dissected maize inbred line Mo17 shoot apical meristem cDNA Zea mays cDNA, mRNA sequence	SAM	Mo17	1e-28
Cinful	Gypsy	DW781324	MSAM155431_1703_1712 LCM-dissected maize shoot apical meristem cDNA Zea mays cDNA, mRNA sequence	SAM	B73	2e-26
Cinful	Gypsy	DW914618	MSAM155423_3221_0048 LCM-dissected maize shoot apical meristem cDNA Zea mays cDNA, mRNA sequence	SAM	B73	9e-25
Cinful	Gypsy	DW914601	MSAM155391_3437_1457 LCM-dissected maize shoot apical meristem cDNA Zea mays cDNA, mRNA sequence	SAM	B73	4e-23
Cinful	Gypsy	DW781284	MSAM155357_1225_0493 LCM-dissected maize shoot apical meristem cDNA Zea mays cDNA, mRNA sequence	SAM	B73	3e-24
Cinful	Gypsy	EG112702	MSAM155275_1019_4053 LCM-dissected maize inbred line Mo17 shoot apical meristem cDNA Zea mays cDNA, mRNA sequence	SAM	Mo17	8e-38
Cinful	Gypsy	EG112566	MSAM155014_0462_2703 LCM-dissected maize inbred line Mo17 shoot apical meristem cDNA Zea mays cDNA, mRNA sequence	SAM	Mo17	6e-33
Cinful	Gypsy	EG112564	MSAM155010_1001_0234 LCM-dissected maize inbred line Mo17 shoot apical meristem cDNA Zea mays cDNA, mRNA sequence	SAM	Mo17	3e-50
Cinful	Gypsy	DW781110	MSAM154967_1297_2540 LCM-dissected maize shoot apical meristem cDNA Zea mays cDNA, mRNA sequence	SAM	B73	2e-21
Cinful	Gypsy	DW914342	MSAM154819_3254_1574 LCM-dissected maize shoot apical meristem cDNA Zea mays cDNA, mRNA sequence	SAM	B73	4e-22
Cinful	Gypsy	EG238901	MSAM154801_2901_3309 LCM-dissected maize inbred line Mo17 shoot apical meristem cDNA Zea mays cDNA, mRNA sequence	SAM	Mo17	2e-44
Cinful	Gypsy	EG112436	MSAM154773_1383_2726 LCM-dissected maize inbred line Mo17 shoot apical meristem cDNA Zea mays cDNA, mRNA sequence	SAM	Mo17	9e-25
Cinful	Gypsy	DW781012	MSAM154742_1710_0908 LCM-dissected maize shoot apical meristem cDNA Zea mays cDNA, mRNA sequence	SAM	B73	2e-46
Cinful	Gypsy	EG238744	MSAM154512_3388_1310 LCM-dissected maize inbred line Mo17 shoot apical meristem cDNA Zea mays cDNA, mRNA sequence	SAM	Mo17	8e-51
Cinful	Gypsy	EG112287	MSAM154496_1512_0650 LCM-dissected maize inbred line Mo17 shoot apical meristem cDNA Zea mays cDNA, mRNA sequence	SAM	Mo17	1e-28
Cinful	Gypsy	EG238536	MSAM154107_2215_2891 LCM-dissected maize inbred line Mo17 shoot apical meristem cDNA Zea mays cDNA, mRNA sequence	SAM	Mo17	9e-44
Cinful	Gypsy	DW780620	MSAM153857_0804_0259 LCM-dissected maize shoot apical meristem cDNA Zea mays cDNA, mRNA sequence	SAM	B73	1e-23
Cinful	Gypsy	EG238313	MSAM153664_2832_1741 LCM-dissected maize inbred line Mo17 shoot apical meristem cDNA Zea mays cDNA, mRNA sequence	SAM	Mo17	1e-29
Cinful	Gypsy	EG238275	MSAM153601_2789_3701 LCM-dissected maize inbred line Mo17 shoot apical meristem cDNA Zea mays cDNA, mRNA sequence	SAM	Mo17	6e-27
Cinful	Gypsy	DW780475	MSAM153550_1054_0514 LCM-dissected maize shoot apical meristem cDNA Zea mays cDNA, mRNA sequence	SAM	B73	9e-31
Cinful	Gypsy	EG111732	MSAM153420_1132_0157 LCM-dissected maize inbred line Mo17 shoot apical meristem cDNA Zea mays cDNA, mRNA sequence	SAM	Mo17	7e-26
Cinful	Gypsy	EG238152	MSAM153393_3549_0634 LCM-dissected maize inbred line Mo17 shoot apical meristem cDNA Zea mays cDNA, mRNA sequence	SAM	Mo17	1e-28
Cinful	Gypsy	DW913674	MSAM153347_3004_3034 LCM-dissected maize shoot apical meristem cDNA Zea mays cDNA, mRNA sequence	SAM	B73	1e-28
Cinful	Gypsy	DW780163	MSAM152884_0401_1941 LCM-dissected maize shoot apical meristem cDNA Zea mays cDNA, mRNA sequence	SAM	B73	2e-40
Cinful	Gypsy	DW913448	MSAM152852_3752_0383 LCM-dissected maize shoot apical meristem cDNA Zea mays cDNA, mRNA sequence	SAM	B73	5e-28
Cinful	Gypsy	DW780079	MSAM152716_1380_0311 LCM-dissected maize shoot apical meristem cDNA Zea mays cDNA, mRNA sequence	SAM	B73	2e-27
Cinful	Gypsy	DW913286	MSAM152491_3149_0564 LCM-dissected maize shoot apical meristem cDNA Zea mays cDNA, mRNA sequence	SAM	B73	6e-33
Cinful	Gypsy	EG110893	MSAM151882_0664_0438 LCM-dissected maize inbred line Mo17 shoot apical meristem cDNA Zea mays cDNA, mRNA sequence	SAM	Mo17	5e-21
Cinful	Gypsy	EG237222	MSAM151572_3284_2877 LCM-dissected maize inbred line Mo17 shoot apical meristem cDNA Zea mays cDNA, mRNA sequence	SAM	Mo17	4e-23
Cinful	Gypsy	EG110703	MSAM151554_0979_1608 LCM-dissected maize inbred line Mo17 shoot apical meristem cDNA Zea mays cDNA, mRNA sequence	SAM	Mo17	2e-32
Cinful	Gypsy	DW779490	MSAM151428_1711_0593 LCM-dissected maize shoot apical meristem cDNA Zea mays cDNA, mRNA sequence	SAM	B73	1e-36
Cinful	Gypsy	DW779427	MSAM151294_1623_3986 LCM-dissected maize shoot apical meristem cDNA Zea mays cDNA, mRNA sequence	SAM	B73	2e-27
Cinful	Gypsy	EG237030	MSAM151207_3988_3573 LCM-dissected maize inbred line Mo17 shoot apical meristem cDNA Zea mays cDNA, mRNA sequence	SAM	Mo17	6e-27
Cinful	Gypsy	EG110392	MSAM150983_1098_1248 LCM-dissected maize inbred line Mo17 shoot apical meristem cDNA Zea mays cDNA, mRNA sequence	SAM	Mo17	4e-29
Cinful	Gypsy	DW779262	MSAM150929_1206_3205 LCM-dissected maize shoot apical meristem cDNA Zea mays cDNA, mRNA sequence	SAM	B73	9e-25
Cinful	Gypsy	DW779219	MSAM150816_1223_0118 LCM-dissected maize shoot apical meristem cDNA Zea mays cDNA, mRNA sequence	SAM	B73	2e-21
Cinful	Gypsy	DW912476	MSAM150740_3151_3722 LCM-dissected maize shoot apical meristem cDNA Zea mays cDNA, mRNA sequence	SAM	B73	1e-28
Cinful	Gypsy	DW912353	MSAM150497_3992_3801 LCM-dissected maize shoot apical meristem cDNA Zea mays cDNA, mRNA sequence	SAM	B73	7e-26
Cinful	Gypsy	DW912176	MSAM150107_2204_1184 LCM-dissected maize shoot apical meristem cDNA Zea mays cDNA, mRNA sequence	SAM	B73	4e-42
Cinful	Gypsy	EG236400	MSAM149981_3637_1139 LCM-dissected maize inbred line Mo17 shoot apical meristem cDNA Zea mays cDNA, mRNA sequence	SAM	Mo17	3e-30
Cinful	Gypsy	EG109775	MSAM149801_1056_3464 LCM-dissected maize inbred line Mo17 shoot apical meristem cDNA Zea mays cDNA, mRNA sequence	SAM	Mo17	4e-42
Cinful	Gypsy	DW911972	MSAM149639_3778_2767 LCM-dissected maize shoot apical meristem cDNA Zea mays cDNA, mRNA sequence	SAM	B73	8e-32
Cinful	Gypsy	DW778539	MSAM149320_0795_2890 LCM-dissected maize shoot apical meristem cDNA Zea mays cDNA, mRNA sequence	SAM	B73	4e-22
Cinful	Gypsy	DW778519	MSAM149270_0972_1797 LCM-dissected maize shoot apical meristem cDNA Zea mays cDNA, mRNA sequence	SAM	B73	6e-33
Cinful	Gypsy	DW911808	MSAM149260_3460_3077 LCM-dissected maize shoot apical meristem cDNA Zea mays cDNA, mRNA sequence	SAM	B73	4e-29
Cinful	Gypsy	DW911776	MSAM149198_2970_2768 LCM-dissected maize shoot apical meristem cDNA Zea mays cDNA, mRNA sequence	SAM	B73	2e-26
Cinful	Gypsy	EG255813	MSAM148793_2394_1637 LCM-dissected maize inbred line Mo17 shoot apical meristem cDNA Zea mays cDNA, mRNA sequence	SAM	Mo17	4e-22
Cinful	Gypsy	EG109191	MSAM148759_1468_2581 LCM-dissected maize inbred line Mo17 shoot apical meristem cDNA Zea mays cDNA, mRNA sequence	SAM	Mo17	6e-33
Cinful	Gypsy	DW778095	MSAM148364_0740_0511 LCM-dissected maize shoot apical meristem cDNA Zea mays cDNA, mRNA sequence	SAM	B73	6e-33
Cinful	Gypsy	EG108901	MSAM148252_0408_1242 LCM-dissected maize inbred line Mo17 shoot apical meristem cDNA Zea mays cDNA, mRNA sequence	SAM	Mo17	1e-23
Cinful	Gypsy	DW911265	MSAM148088_3614_1445 LCM-dissected maize shoot apical meristem cDNA Zea mays cDNA, mRNA sequence	SAM	B73	9e-25
Cinful	Gypsy	EG108549	MSAM147606_1141_1849 LCM-dissected maize inbred line Mo17 shoot apical meristem cDNA Zea mays cDNA, mRNA sequence	SAM	Mo17	1e-29
Cinful	Gypsy	EG255120	MSAM147514_3149_2573 LCM-dissected maize inbred line Mo17 shoot apical meristem cDNA Zea mays cDNA, mRNA sequence	SAM	Mo17	2e-52
Cinful	Gypsy	DW777628	MSAM147394_0545_1443 LCM-dissected maize shoot apical meristem cDNA Zea mays cDNA, mRNA sequence	SAM	B73	5e-21
Cinful	Gypsy	EG108350	MSAM147243_1186_1423 LCM-dissected maize inbred line Mo17 shoot apical meristem cDNA Zea mays cDNA, mRNA sequence	SAM	Mo17	5e-34
Cinful	Gypsy	EG254964	MSAM147229_2397_0146 LCM-dissected maize inbred line Mo17 shoot apical meristem cDNA Zea mays cDNA, mRNA sequence	SAM	Mo17	1e-29
Cinful	Gypsy	EG108240	MSAM147047_0496_0687 LCM-dissected maize inbred line Mo17 shoot apical meristem cDNA Zea mays cDNA, mRNA sequence	SAM	Mo17	9e-25
Cinful	Gypsy	DW910789	MSAM146983_3973_1235 LCM-dissected maize shoot apical meristem cDNA Zea mays cDNA, mRNA sequence	SAM	B73	8e-38
Cinful	Gypsy	DW910762	MSAM146916_2958_0497 LCM-dissected maize shoot apical meristem cDNA Zea mays cDNA, mRNA sequence	SAM	B73	1e-28
Cinful	Gypsy	DW910710	MSAM146778_2622_2891 LCM-dissected maize shoot apical meristem cDNA Zea mays cDNA, mRNA sequence	SAM	B73	4e-29
Cinful	Gypsy	DW910517	MSAM146367_2354_3365 LCM-dissected maize shoot apical meristem cDNA Zea mays cDNA, mRNA sequence	SAM	B73	1e-29
Cinful	Gypsy	DW910442	MSAM146187_2803_2878 LCM-dissected maize shoot apical meristem cDNA Zea mays cDNA, mRNA sequence	SAM	B73	2e-25
Cinful	Gypsy	DW910438	MSAM146179_3903_0526 LCM-dissected maize shoot apical meristem cDNA Zea mays cDNA, mRNA sequence	SAM	B73	1e-35
Cinful	Gypsy	DW776986	MSAM146029_0629_0564 LCM-dissected maize shoot apical meristem cDNA Zea mays cDNA, mRNA sequence	SAM	B73	4e-22
Cinful	Gypsy	DW776780	MSAM145575_0081_0495 LCM-dissected maize shoot apical meristem cDNA Zea mays cDNA, mRNA sequence	SAM	B73	4e-23
Cinful	Gypsy	DW776720	MSAM145432_1414_0681 LCM-dissected maize shoot apical meristem cDNA Zea mays cDNA, mRNA sequence	SAM	B73	8e-32
Cinful	Gypsy	EG107337	MSAM145376_0869_2926 LCM-dissected maize inbred line Mo17 shoot apical meristem cDNA Zea mays cDNA, mRNA sequence	SAM	Mo17	9e-25
Cinful	Gypsy	EG106428	MSAM144962_0397_2253 LCM-dissected maize inbred line Mo17 shoot apical meristem cDNA Zea mays cDNA, mRNA sequence	SAM	Mo17	2e-32
Cinful	Gypsy	EG251143	MSAM144874_3045_2670 LCM-dissected maize inbred line Mo17 shoot apical meristem cDNA Zea mays cDNA, mRNA sequence	SAM	Mo17	1e-22
Cinful	Gypsy	EG250976	MSAM144584_2761_2068 LCM-dissected maize inbred line Mo17 shoot apical meristem cDNA Zea mays cDNA, mRNA sequence	SAM	Mo17	2e-27
Cinful	Gypsy	EG250934	MSAM144499_3258_1118 LCM-dissected maize inbred line Mo17 shoot apical meristem cDNA Zea mays cDNA, mRNA sequence	SAM	Mo17	2e-26
Cinful	Gypsy	EG103383	MSAM144399_0689_0730 LCM-dissected maize inbred line Mo17 shoot apical meristem cDNA Zea mays cDNA, mRNA sequence	SAM	Mo17	5e-40
Cinful	Gypsy	DW909580	MSAM144337_2577_3426 LCM-dissected maize shoot apical meristem cDNA Zea mays cDNA, mRNA sequence	SAM	B73	1e-28
Cinful	Gypsy	DW909364	MSAM143866_3281_3284 LCM-dissected maize shoot apical meristem cDNA Zea mays cDNA, mRNA sequence	SAM	B73	1e-35
Cinful	Gypsy	EG100128	MSAM143790_0498_0740 LCM-dissected maize inbred line Mo17 shoot apical meristem cDNA Zea mays cDNA, mRNA sequence	SAM	Mo17	5e-21
Cinful	Gypsy	DW775988	MSAM143762_0894_2278 LCM-dissected maize shoot apical meristem cDNA Zea mays cDNA, mRNA sequence	SAM	B73	5e-47
Cinful	Gypsy	EG250534	MSAM143710_3838_2087 LCM-dissected maize inbred line Mo17 shoot apical meristem cDNA Zea mays cDNA, mRNA sequence	SAM	Mo17	2e-25
Cinful	Gypsy	DW909231	MSAM143561_2210_1427 LCM-dissected maize shoot apical meristem cDNA Zea mays cDNA, mRNA sequence	SAM	B73	5e-40
Cinful	Gypsy	EG098573	MSAM143490_0429_0703 LCM-dissected maize inbred line Mo17 shoot apical meristem cDNA Zea mays cDNA, mRNA sequence	SAM	Mo17	2e-33
Cinful	Gypsy	EG250402	MSAM143459_3578_2919 LCM-dissected maize inbred line Mo17 shoot apical meristem cDNA Zea mays cDNA, mRNA sequence	SAM	Mo17	6e-33
Cinful	Gypsy	DW909073	MSAM143236_3386_3233 LCM-dissected maize shoot apical meristem cDNA Zea mays cDNA, mRNA sequence	SAM	B73	2e-26
Cinful	Gypsy	EG250174	MSAM143030_3630_3915 LCM-dissected maize inbred line Mo17 shoot apical meristem cDNA Zea mays cDNA, mRNA sequence	SAM	Mo17	1e-29
Cinful	Gypsy	DW775589	MSAM142913_0166_0589 LCM-dissected maize shoot apical meristem cDNA Zea mays cDNA, mRNA sequence	SAM	B73	5e-21
Cinful	Gypsy	DW908849	MSAM142750_3008_0512 LCM-dissected maize shoot apical meristem cDNA Zea mays cDNA, mRNA sequence	SAM	B73	1e-28
Cinful	Gypsy	DW908656	MSAM142297_3646_0035 LCM-dissected maize shoot apical meristem cDNA Zea mays cDNA, mRNA sequence	SAM	B73	7e-26
Cinful	Gypsy	DW775176	MSAM141986_1383_2292 LCM-dissected maize shoot apical meristem cDNA Zea mays cDNA, mRNA sequence	SAM	B73	4e-35
Cinful	Gypsy	EG109818	MSAM141864_0690_1424 LCM-dissected maize inbred line Mo17 shoot apical meristem cDNA Zea mays cDNA, mRNA sequence	SAM	Mo17	3e-37
Cinful	Gypsy	DW908457	MSAM141808_3296_0157 LCM-dissected maize shoot apical meristem cDNA Zea mays cDNA, mRNA sequence	SAM	B73	1e-35
Cinful	Gypsy	DW774982	MSAM141552_0145_1225 LCM-dissected maize shoot apical meristem cDNA Zea mays cDNA, mRNA sequence	SAM	B73	7e-26
Cinful	Gypsy	EG107642	MSAM141477_0524_1615 LCM-dissected maize inbred line Mo17 shoot apical meristem cDNA Zea mays cDNA, mRNA sequence	SAM	Mo17	1e-34
Cinful	Gypsy	DW908071	MSAM140936_2664_2616 LCM-dissected maize shoot apical meristem cDNA Zea mays cDNA, mRNA sequence	SAM	B73	6e-33
Cinful	Gypsy	DW774626	MSAM140771_0734_2360 LCM-dissected maize shoot apical meristem cDNA Zea mays cDNA, mRNA sequence	SAM	B73	8e-32
Cinful	Gypsy	EG248761	MSAM140381_2209_2495 LCM-dissected maize inbred line Mo17 shoot apical meristem cDNA Zea mays cDNA, mRNA sequence	SAM	Mo17	6e-33
Cinful	Gypsy	DW907760	MSAM140231_2639_3100 LCM-dissected maize shoot apical meristem cDNA Zea mays cDNA, mRNA sequence	SAM	B73	4e-35
Cinful	Gypsy	EG253641	MSAM139707_2970_2676 LCM-dissected maize inbred line Mo17 shoot apical meristem cDNA Zea mays cDNA, mRNA sequence	SAM	Mo17	5e-21
Cinful	Gypsy	EG086474	MSAM139696_1134_3997 LCM-dissected maize inbred line Mo17 shoot apical meristem cDNA Zea mays cDNA, mRNA sequence	SAM	Mo17	2e-45
Cinful	Gypsy	DW907501	MSAM139670_3024_0966 LCM-dissected maize shoot apical meristem cDNA Zea mays cDNA, mRNA sequence	SAM	B73	3e-50
Cinful	Gypsy	DW907380	MSAM139403_2621_1922 LCM-dissected maize shoot apical meristem cDNA Zea mays cDNA, mRNA sequence	SAM	B73	2e-33
Cinful	Gypsy	EG086304	MSAM139392_1052_0439 LCM-dissected maize inbred line Mo17 shoot apical meristem cDNA Zea mays cDNA, mRNA sequence	SAM	Mo17	2e-27
Cinful	Gypsy	EG253419	MSAM139283_3278_3542 LCM-dissected maize inbred line Mo17 shoot apical meristem cDNA Zea mays cDNA, mRNA sequence	SAM	Mo17	2e-38
Cinful	Gypsy	DW907319	MSAM139279_2740_3188 LCM-dissected maize shoot apical meristem cDNA Zea mays cDNA, mRNA sequence	SAM	B73	6e-27
Cinful	Gypsy	DW773905	MSAM139176_0885_1067 LCM-dissected maize shoot apical meristem cDNA Zea mays cDNA, mRNA sequence	SAM	B73	2e-39
Cinful	Gypsy	DW907225	MSAM139055_2587_1408 LCM-dissected maize shoot apical meristem cDNA Zea mays cDNA, mRNA sequence	SAM	B73	9e-25
Cinful	Gypsy	DW907121	MSAM138816_4043_1074 LCM-dissected maize shoot apical meristem cDNA Zea mays cDNA, mRNA sequence	SAM	B73	5e-21
Cinful	Gypsy	DW907066	MSAM138714_2970_3993 LCM-dissected maize shoot apical meristem cDNA Zea mays cDNA, mRNA sequence	SAM	B73	1e-23
Cinful	Gypsy	DW907004	MSAM138597_2610_1632 LCM-dissected maize shoot apical meristem cDNA Zea mays cDNA, mRNA sequence	SAM	B73	3e-24
Cinful	Gypsy	EG085841	MSAM138531_1357_2298 LCM-dissected maize inbred line Mo17 shoot apical meristem cDNA Zea mays cDNA, mRNA sequence	SAM	Mo17	5e-40
Cinful	Gypsy	DW773629	MSAM138530_0521_2603 LCM-dissected maize shoot apical meristem cDNA Zea mays cDNA, mRNA sequence	SAM	B73	2e-38
Cinful	Gypsy	DW906924	MSAM138413_3472_1157 LCM-dissected maize shoot apical meristem cDNA Zea mays cDNA, mRNA sequence	SAM	B73	1e-29
Cinful	Gypsy	DW906821	MSAM138176_3133_2886 LCM-dissected maize shoot apical meristem cDNA Zea mays cDNA, mRNA sequence	SAM	B73	1e-29
Cinful	Gypsy	DW773402	MSAM138041_0366_0486 LCM-dissected maize shoot apical meristem cDNA Zea mays cDNA, mRNA sequence	SAM	B73	4e-23
Cinful	Gypsy	EG252231	MSAM136935_2991_0457 LCM-dissected maize inbred line Mo17 shoot apical meristem cDNA Zea mays cDNA, mRNA sequence	SAM	Mo17	2e-33
Cinful	Gypsy	EG084782	MSAM136524_0295_1256 LCM-dissected maize inbred line Mo17 shoot apical meristem cDNA Zea mays cDNA, mRNA sequence	SAM	Mo17	1e-34
Cinful	Gypsy	EG084762	MSAM136492_1637_0301 LCM-dissected maize inbred line Mo17 shoot apical meristem cDNA Zea mays cDNA, mRNA sequence	SAM	Mo17	4e-29
Cinful	Gypsy	EG251767	MSAM136014_3599_0499 LCM-dissected maize inbred line Mo17 shoot apical meristem cDNA Zea mays cDNA, mRNA sequence	SAM	Mo17	3e-31
Cinful	Gypsy	DW905863	MSAM135967_2753_1667 LCM-dissected maize shoot apical meristem cDNA Zea mays cDNA, mRNA sequence	SAM	B73	4e-23
Cinful	Gypsy	DW905772	MSAM135765_2946_2631 LCM-dissected maize shoot apical meristem cDNA Zea mays cDNA, mRNA sequence	SAM	B73	1e-28
Cinful	Gypsy	EG251398	MSAM135388_2575_0895 LCM-dissected maize inbred line Mo17 shoot apical meristem cDNA Zea mays cDNA, mRNA sequence	SAM	Mo17	2e-39
Cinful	Gypsy	EG251394	MSAM135384_2558_0898 LCM-dissected maize inbred line Mo17 shoot apical meristem cDNA Zea mays cDNA, mRNA sequence	SAM	Mo17	1e-36
Cinful	Gypsy	EG083986	MSAM135112_1726_2319 LCM-dissected maize inbred line Mo17 shoot apical meristem cDNA Zea mays cDNA, mRNA sequence	SAM	Mo17	4e-22
Cinful	Gypsy	EG083976	MSAM135090_1104_0993 LCM-dissected maize inbred line Mo17 shoot apical meristem cDNA Zea mays cDNA, mRNA sequence	SAM	Mo17	5e-47
Cinful	Gypsy	EG083918	MSAM134979_0711_0837 LCM-dissected maize inbred line Mo17 shoot apical meristem cDNA Zea mays cDNA, mRNA sequence	SAM	Mo17	1e-22
Cinful	Gypsy	EG248547	MSAM134949_3836_0452 LCM-dissected maize inbred line Mo17 shoot apical meristem cDNA Zea mays cDNA, mRNA sequence	SAM	Mo17	6e-27
Cinful	Gypsy	DW771991	MSAM134882_0146_3030 LCM-dissected maize shoot apical meristem cDNA Zea mays cDNA, mRNA sequence	SAM	B73	6e-33
Cinful	Gypsy	EG083797	MSAM134784_1305_0759 LCM-dissected maize inbred line Mo17 shoot apical meristem cDNA Zea mays cDNA, mRNA sequence	SAM	Mo17	1e-28
Cinful	Gypsy	DW771885	MSAM134631_1154_2198 LCM-dissected maize shoot apical meristem cDNA Zea mays cDNA, mRNA sequence	SAM	B73	7e-26
Cinful	Gypsy	DW771854	MSAM134558_0676_2379 LCM-dissected maize shoot apical meristem cDNA Zea mays cDNA, mRNA sequence	SAM	B73	4e-23
Cinful	Gypsy	EG248266	MSAM134436_3462_0349 LCM-dissected maize inbred line Mo17 shoot apical meristem cDNA Zea mays cDNA, mRNA sequence	SAM	Mo17	2e-39
Cinful	Gypsy	DW771687	MSAM134183_1198_1576 LCM-dissected maize shoot apical meristem cDNA Zea mays cDNA, mRNA sequence	SAM	B73	3e-30
Cinful	Gypsy	DW905038	MSAM134131_3723_2235 LCM-dissected maize shoot apical meristem cDNA Zea mays cDNA, mRNA sequence	SAM	B73	2e-21
Cinful	Gypsy	DW905018	MSAM134093_2645_1126 LCM-dissected maize shoot apical meristem cDNA Zea mays cDNA, mRNA sequence	SAM	B73	9e-31
Cinful	Gypsy	DW771544	MSAM133891_0104_0452 LCM-dissected maize shoot apical meristem cDNA Zea mays cDNA, mRNA sequence	SAM	B73	3e-36
Cinful	Gypsy	DW904914	MSAM133851_3900_2614 LCM-dissected maize shoot apical meristem cDNA Zea mays cDNA, mRNA sequence	SAM	B73	3e-37
Cinful	Gypsy	EG083256	MSAM133814_0132_1127 LCM-dissected maize inbred line Mo17 shoot apical meristem cDNA Zea mays cDNA, mRNA sequence	SAM	Mo17	4e-23
Cinful	Gypsy	EG247843	MSAM133588_2907_2665 LCM-dissected maize inbred line Mo17 shoot apical meristem cDNA Zea mays cDNA, mRNA sequence	SAM	Mo17	2e-27
Cinful	Gypsy	DW904722	MSAM133409_3211_2558 LCM-dissected maize shoot apical meristem cDNA Zea mays cDNA, mRNA sequence	SAM	B73	2e-38
Cinful	Gypsy	DW771285	MSAM133323_0624_2874 LCM-dissected maize shoot apical meristem cDNA Zea mays cDNA, mRNA sequence	SAM	B73	1e-29
Cinful	Gypsy	EG247594	MSAM133117_3059_3747 LCM-dissected maize inbred line Mo17 shoot apical meristem cDNA Zea mays cDNA, mRNA sequence	SAM	Mo17	1e-23
Cinful	Gypsy	EG247514	MSAM132971_3488_0944 LCM-dissected maize inbred line Mo17 shoot apical meristem cDNA Zea mays cDNA, mRNA sequence	SAM	Mo17	2e-27
Cinful	Gypsy	EG247463	MSAM132875_3941_1190 LCM-dissected maize inbred line Mo17 shoot apical meristem cDNA Zea mays cDNA, mRNA sequence	SAM	Mo17	6e-33
Cinful	Gypsy	EG082759	MSAM132849_0329_1253 LCM-dissected maize inbred line Mo17 shoot apical meristem cDNA Zea mays cDNA, mRNA sequence	SAM	Mo17	3e-24
Cinful	Gypsy	DW904448	MSAM132746_3655_1362 LCM-dissected maize shoot apical meristem cDNA Zea mays cDNA, mRNA sequence	SAM	B73	4e-22
Cinful	Gypsy	DW904341	MSAM132504_2746_3140 LCM-dissected maize shoot apical meristem cDNA Zea mays cDNA, mRNA sequence	SAM	B73	3e-30
Cinful	Gypsy	EG082455	MSAM132298_1055_2634 LCM-dissected maize inbred line Mo17 shoot apical meristem cDNA Zea mays cDNA, mRNA sequence	SAM	Mo17	2e-25
Cinful	Gypsy	EG245794	MSAM132090_2264_2634 LCM-dissected maize inbred line Mo17 shoot apical meristem cDNA Zea mays cDNA, mRNA sequence	SAM	Mo17	7e-26
Cinful	Gypsy	DW770685	MSAM131951_0803_1041 LCM-dissected maize shoot apical meristem cDNA Zea mays cDNA, mRNA sequence	SAM	B73	4e-22
Cinful	Gypsy	DW770597	MSAM131747_1623_2452 LCM-dissected maize shoot apical meristem cDNA Zea mays cDNA, mRNA sequence	SAM	B73	1e-29
Cinful	Gypsy	EG082130	MSAM131711_0265_1594 LCM-dissected maize inbred line Mo17 shoot apical meristem cDNA Zea mays cDNA, mRNA sequence	SAM	Mo17	2e-27
Cinful	Gypsy	EG082092	MSAM131641_1465_1559 LCM-dissected maize inbred line Mo17 shoot apical meristem cDNA Zea mays cDNA, mRNA sequence	SAM	Mo17	4e-42
Cinful	Gypsy	EG081921	MSAM131330_0982_3600 LCM-dissected maize inbred line Mo17 shoot apical meristem cDNA Zea mays cDNA, mRNA sequence	SAM	Mo17	6e-33
Cinful	Gypsy	DW903748	MSAM131220_3178_2622 LCM-dissected maize shoot apical meristem cDNA Zea mays cDNA, mRNA sequence	SAM	B73	3e-43
Cinful	Gypsy	DW770326	MSAM131149_1802_0197 LCM-dissected maize shoot apical meristem cDNA Zea mays cDNA, mRNA sequence	SAM	B73	9e-25
Cinful	Gypsy	DW770286	MSAM131072_0407_3314 LCM-dissected maize shoot apical meristem cDNA Zea mays cDNA, mRNA sequence	SAM	B73	1e-34
Cinful	Gypsy	EG081772	MSAM131070_0786_2630 LCM-dissected maize inbred line Mo17 shoot apical meristem cDNA Zea mays cDNA, mRNA sequence	SAM	Mo17	7e-26
Cinful	Gypsy	DW903663	MSAM131025_3888_3757 LCM-dissected maize shoot apical meristem cDNA Zea mays cDNA, mRNA sequence	SAM	B73	4e-22
Cinful	Gypsy	EG239817	MSAM130942_2449_1505 LCM-dissected maize inbred line Mo17 shoot apical meristem cDNA Zea mays cDNA, mRNA sequence	SAM	Mo17	3e-30
Cinful	Gypsy	EG239529	MSAM130891_2816_1729 LCM-dissected maize inbred line Mo17 shoot apical meristem cDNA Zea mays cDNA, mRNA sequence	SAM	Mo17	1e-29
Cinful	Gypsy	DW770194	MSAM130880_1317_0237 LCM-dissected maize shoot apical meristem cDNA Zea mays cDNA, mRNA sequence	SAM	B73	9e-25
Cinful	Gypsy	DW903571	MSAM130793_2717_0544 LCM-dissected maize shoot apical meristem cDNA Zea mays cDNA, mRNA sequence	SAM	B73	9e-31
Cinful	Gypsy	DW770032	MSAM130524_1497_2945 LCM-dissected maize shoot apical meristem cDNA Zea mays cDNA, mRNA sequence	SAM	B73	6e-46
Cinful	Gypsy	EG081334	MSAM130256_0186_2032 LCM-dissected maize inbred line Mo17 shoot apical meristem cDNA Zea mays cDNA, mRNA sequence	SAM	Mo17	2e-25
Cinful	Gypsy	EG236085	MSAM130212_2999_2522 LCM-dissected maize inbred line Mo17 shoot apical meristem cDNA Zea mays cDNA, mRNA sequence	SAM	Mo17	4e-23
Cinful	Gypsy	EG078467	MSAM129813_1669_3652 LCM-dissected maize inbred line Mo17 shoot apical meristem cDNA Zea mays cDNA, mRNA sequence	SAM	Mo17	4e-29
Cinful	Gypsy	DW769693	MSAM129727_1841_2147 LCM-dissected maize shoot apical meristem cDNA Zea mays cDNA, mRNA sequence	SAM	B73	1e-34
Cinful	Gypsy	EG252251	MSAM129436_3905_0929 LCM-dissected maize inbred line Mo17 shoot apical meristem cDNA Zea mays cDNA, mRNA sequence	SAM	Mo17	3e-30
Cinful	Gypsy	EG078276	MSAM129433_0777_0235 LCM-dissected maize inbred line Mo17 shoot apical meristem cDNA Zea mays cDNA, mRNA sequence	SAM	Mo17	2e-45
Cinful	Gypsy	DW902978	MSAM129428_2524_2078 LCM-dissected maize shoot apical meristem cDNA Zea mays cDNA, mRNA sequence	SAM	B73	5e-34
Cinful	Gypsy	DW902950	MSAM129364_2193_3213 LCM-dissected maize shoot apical meristem cDNA Zea mays cDNA, mRNA sequence	SAM	B73	3e-36
Cinful	Gypsy	DW902726	MSAM128865_3023_2482 LCM-dissected maize shoot apical meristem cDNA Zea mays cDNA, mRNA sequence	SAM	B73	3e-30
Cinful	Gypsy	EG077867	MSAM128699_1250_2158 LCM-dissected maize inbred line Mo17 shoot apical meristem cDNA Zea mays cDNA, mRNA sequence	SAM	Mo17	3e-24
Cinful	Gypsy	EG077716	MSAM128453_1528_2131 LCM-dissected maize inbred line Mo17 shoot apical meristem cDNA Zea mays cDNA, mRNA sequence	SAM	Mo17	9e-25
Cinful	Gypsy	EG077658	MSAM128357_0513_1080 LCM-dissected maize inbred line Mo17 shoot apical meristem cDNA Zea mays cDNA, mRNA sequence	SAM	Mo17	2e-33
Cinful	Gypsy	EG227036	MSAM127706_3402_0189 LCM-dissected maize inbred line Mo17 shoot apical meristem cDNA Zea mays cDNA, mRNA sequence	SAM	Mo17	1e-29
Cinful	Gypsy	EG077275	MSAM127670_1490_1681 LCM-dissected maize inbred line Mo17 shoot apical meristem cDNA Zea mays cDNA, mRNA sequence	SAM	Mo17	6e-46
Cinful	Gypsy	EG227003	MSAM127647_3661_2893 LCM-dissected maize inbred line Mo17 shoot apical meristem cDNA Zea mays cDNA, mRNA sequence	SAM	Mo17	4e-23
Cinful	Gypsy	DW902090	MSAM127458_3469_0634 LCM-dissected maize shoot apical meristem cDNA Zea mays cDNA, mRNA sequence	SAM	B73	9e-31
Cinful	Gypsy	DW768726	MSAM127446_0155_1096 LCM-dissected maize shoot apical meristem cDNA Zea mays cDNA, mRNA sequence	SAM	B73	1e-28
Cinful	Gypsy	DW768719	MSAM127428_1055_0331 LCM-dissected maize shoot apical meristem cDNA Zea mays cDNA, mRNA sequence	SAM	B73	1e-23
Cinful	Gypsy	EG077035	MSAM127210_0294_2105 LCM-dissected maize inbred line Mo17 shoot apical meristem cDNA Zea mays cDNA, mRNA sequence	SAM	Mo17	1e-29
Cinful	Gypsy	EG076993	MSAM127129_1378_1964 LCM-dissected maize inbred line Mo17 shoot apical meristem cDNA Zea mays cDNA, mRNA sequence	SAM	Mo17	2e-25
Cinful	Gypsy	EG076986	MSAM127117_0414_0081 LCM-dissected maize inbred line Mo17 shoot apical meristem cDNA Zea mays cDNA, mRNA sequence	SAM	Mo17	5e-21
Cinful	Gypsy	DW768588	MSAM127101_0483_1133 LCM-dissected maize shoot apical meristem cDNA Zea mays cDNA, mRNA sequence	SAM	B73	9e-31
Cinful	Gypsy	DW901902	MSAM127020_2652_2250 LCM-dissected maize shoot apical meristem cDNA Zea mays cDNA, mRNA sequence	SAM	B73	2e-27
Cinful	Gypsy	DW768548	MSAM127009_0129_1823 LCM-dissected maize shoot apical meristem cDNA Zea mays cDNA, mRNA sequence	SAM	B73	4e-35
Cinful	Gypsy	DW901723	MSAM126592_2683_1749 LCM-dissected maize shoot apical meristem cDNA Zea mays cDNA, mRNA sequence	SAM	B73	2e-46
Cinful	Gypsy	EG076597	MSAM126383_0535_2108 LCM-dissected maize inbred line Mo17 shoot apical meristem cDNA Zea mays cDNA, mRNA sequence	SAM	Mo17	2e-33
Cinful	Gypsy	DW768098	MSAM126003_0171_3771 LCM-dissected maize shoot apical meristem cDNA Zea mays cDNA, mRNA sequence	SAM	B73	2e-33
Cinful	Gypsy	EG076358	MSAM125910_0231_2477 LCM-dissected maize inbred line Mo17 shoot apical meristem cDNA Zea mays cDNA, mRNA sequence	SAM	Mo17	3e-24
Cinful	Gypsy	DW768038	MSAM125861_0862_2491 LCM-dissected maize shoot apical meristem cDNA Zea mays cDNA, mRNA sequence	SAM	B73	1e-41
Cinful	Gypsy	DW901280	MSAM125617_2869_0237 LCM-dissected maize shoot apical meristem cDNA Zea mays cDNA, mRNA sequence	SAM	B73	2e-27
Cinful	Gypsy	DW767893	MSAM125560_0807_0724 LCM-dissected maize shoot apical meristem cDNA Zea mays cDNA, mRNA sequence	SAM	B73	4e-29
Cinful	Gypsy	EG081119	MSAM124837_0970_0503 LCM-dissected maize inbred line Mo17 shoot apical meristem cDNA Zea mays cDNA, mRNA sequence	SAM	Mo17	1e-28
Cinful	Gypsy	EG225453	MSAM124664_3126_2985 LCM-dissected maize inbred line Mo17 shoot apical meristem cDNA Zea mays cDNA, mRNA sequence	SAM	Mo17	5e-21
Cinful	Gypsy	EG225429	MSAM124618_3258_3043 LCM-dissected maize inbred line Mo17 shoot apical meristem cDNA Zea mays cDNA, mRNA sequence	SAM	Mo17	1e-23
Cinful	Gypsy	DW765363	MSAM124605_1441_2549 LCM-dissected maize shoot apical meristem cDNA Zea mays cDNA, mRNA sequence	SAM	B73	1e-23
Cinful	Gypsy	DW765299	MSAM124463_0950_1696 LCM-dissected maize shoot apical meristem cDNA Zea mays cDNA, mRNA sequence	SAM	B73	7e-26
Cinful	Gypsy	EG080897	MSAM124389_0537_2449 LCM-dissected maize inbred line Mo17 shoot apical meristem cDNA Zea mays cDNA, mRNA sequence	SAM	Mo17	3e-36
Cinful	Gypsy	DW900706	MSAM124250_2273_2294 LCM-dissected maize shoot apical meristem cDNA Zea mays cDNA, mRNA sequence	SAM	B73	3e-24
Cinful	Gypsy	EG080794	MSAM124196_0797_1704 LCM-dissected maize inbred line Mo17 shoot apical meristem cDNA Zea mays cDNA, mRNA sequence	SAM	Mo17	5e-34
Cinful	Gypsy	EG225193	MSAM124150_3378_2859 LCM-dissected maize inbred line Mo17 shoot apical meristem cDNA Zea mays cDNA, mRNA sequence	SAM	Mo17	1e-22
Cinful	Gypsy	DW900519	MSAM123791_2284_1914 LCM-dissected maize shoot apical meristem cDNA Zea mays cDNA, mRNA sequence	SAM	B73	3e-37
Cinful	Gypsy	EG080514	MSAM123685_1519_3583 LCM-dissected maize inbred line Mo17 shoot apical meristem cDNA Zea mays cDNA, mRNA sequence	SAM	Mo17	4e-42
Cinful	Gypsy	DW764952	MSAM123644_0611_2371 LCM-dissected maize shoot apical meristem cDNA Zea mays cDNA, mRNA sequence	SAM	B73	2e-26
Cinful	Gypsy	DW900444	MSAM123598_2466_0539 LCM-dissected maize shoot apical meristem cDNA Zea mays cDNA, mRNA sequence	SAM	B73	7e-39
Cinful	Gypsy	DW764929	MSAM123591_1269_3681 LCM-dissected maize shoot apical meristem cDNA Zea mays cDNA, mRNA sequence	SAM	B73	3e-31
Cinful	Gypsy	DW900414	MSAM123527_2197_1577 LCM-dissected maize shoot apical meristem cDNA Zea mays cDNA, mRNA sequence	SAM	B73	3e-31
Cinful	Gypsy	DW764781	MSAM123263_1417_3671 LCM-dissected maize shoot apical meristem cDNA Zea mays cDNA, mRNA sequence	SAM	B73	1e-28
Cinful	Gypsy	EG224711	MSAM123207_2230_1338 LCM-dissected maize inbred line Mo17 shoot apical meristem cDNA Zea mays cDNA, mRNA sequence	SAM	Mo17	4e-29
Cinful	Gypsy	EG080247	MSAM123197_0556_1150 LCM-dissected maize inbred line Mo17 shoot apical meristem cDNA Zea mays cDNA, mRNA sequence	SAM	Mo17	1e-34
Cinful	Gypsy	EG080244	MSAM123194_1398_1979 LCM-dissected maize inbred line Mo17 shoot apical meristem cDNA Zea mays cDNA, mRNA sequence	SAM	Mo17	3e-30
Cinful	Gypsy	EG080014	MSAM122805_1786_2592 LCM-dissected maize inbred line Mo17 shoot apical meristem cDNA Zea mays cDNA, mRNA sequence	SAM	Mo17	1e-29
Cinful	Gypsy	EG079953	MSAM122719_1314_2955 LCM-dissected maize inbred line Mo17 shoot apical meristem cDNA Zea mays cDNA, mRNA sequence	SAM	Mo17	6e-33
Cinful	Gypsy	DW900010	MSAM122585_4012_2693 LCM-dissected maize shoot apical meristem cDNA Zea mays cDNA, mRNA sequence	SAM	B73	8e-32
Cinful	Gypsy	EG224323	MSAM122436_3806_1118 LCM-dissected maize inbred line Mo17 shoot apical meristem cDNA Zea mays cDNA, mRNA sequence	SAM	Mo17	4e-42
Cinful	Gypsy	DW899909	MSAM122335_2310_3312 LCM-dissected maize shoot apical meristem cDNA Zea mays cDNA, mRNA sequence	SAM	B73	2e-26
Cinful	Gypsy	EG079618	MSAM122028_0228_2886 LCM-dissected maize inbred line Mo17 shoot apical meristem cDNA Zea mays cDNA, mRNA sequence	SAM	Mo17	4e-23
Cinful	Gypsy	DW899775	MSAM122027_2371_0026 LCM-dissected maize shoot apical meristem cDNA Zea mays cDNA, mRNA sequence	SAM	B73	4e-23
Cinful	Gypsy	EG079468	MSAM121730_0490_1997 LCM-dissected maize inbred line Mo17 shoot apical meristem cDNA Zea mays cDNA, mRNA sequence	SAM	Mo17	1e-34
Cinful	Gypsy	EG223872	MSAM121595_2801_0389 LCM-dissected maize inbred line Mo17 shoot apical meristem cDNA Zea mays cDNA, mRNA sequence	SAM	Mo17	4e-23
Cinful	Gypsy	EG079359	MSAM121546_1398_3154 LCM-dissected maize inbred line Mo17 shoot apical meristem cDNA Zea mays cDNA, mRNA sequence	SAM	Mo17	4e-23
Cinful	Gypsy	DW899568	MSAM121529_2290_1529 LCM-dissected maize shoot apical meristem cDNA Zea mays cDNA, mRNA sequence	SAM	B73	6e-27
Cinful	Gypsy	EG223821	MSAM121479_2958_2311 LCM-dissected maize inbred line Mo17 shoot apical meristem cDNA Zea mays cDNA, mRNA sequence	SAM	Mo17	3e-24
Cinful	Gypsy	EG079110	MSAM121058_0424_1195 LCM-dissected maize inbred line Mo17 shoot apical meristem cDNA Zea mays cDNA, mRNA sequence	SAM	Mo17	2e-27
Cinful	Gypsy	DW763743	MSAM120934_0541_0428 LCM-dissected maize shoot apical meristem cDNA Zea mays cDNA, mRNA sequence	SAM	B73	2e-26
Cinful	Gypsy	EG223531	MSAM120925_2562_0774 LCM-dissected maize inbred line Mo17 shoot apical meristem cDNA Zea mays cDNA, mRNA sequence	SAM	Mo17	2e-21
Cinful	Gypsy	DW763606	MSAM120609_1563_2803 LCM-dissected maize shoot apical meristem cDNA Zea mays cDNA, mRNA sequence	SAM	B73	7e-39
Cinful	Gypsy	EG078679	MSAM120245_0196_2576 LCM-dissected maize inbred line Mo17 shoot apical meristem cDNA Zea mays cDNA, mRNA sequence	SAM	Mo17	4e-22
Cinful	Gypsy	DW898780	MSAM119680_2573_2065 LCM-dissected maize shoot apical meristem cDNA Zea mays cDNA, mRNA sequence	SAM	B73	2e-21
Cinful	Gypsy	EG095526	MSAM119347_1169_3994 LCM-dissected maize inbred line Mo17 shoot apical meristem cDNA Zea mays cDNA, mRNA sequence	SAM	Mo17	8e-38
Cinful	Gypsy	DW898610	MSAM119279_3116_1262 LCM-dissected maize shoot apical meristem cDNA Zea mays cDNA, mRNA sequence	SAM	B73	2e-27
Cinful	Gypsy	DW767194	MSAM119003_0525_2301 LCM-dissected maize shoot apical meristem cDNA Zea mays cDNA, mRNA sequence	SAM	B73	3e-30
Cinful	Gypsy	DW767193	MSAM119001_0824_2228 LCM-dissected maize shoot apical meristem cDNA Zea mays cDNA, mRNA sequence	SAM	B73	9e-31
Cinful	Gypsy	DW767135	MSAM118881_1526_0211 LCM-dissected maize shoot apical meristem cDNA Zea mays cDNA, mRNA sequence	SAM	B73	2e-38
Cinful	Gypsy	DW898222	MSAM118405_3349_3357 LCM-dissected maize shoot apical meristem cDNA Zea mays cDNA, mRNA sequence	SAM	B73	5e-21
Cinful	Gypsy	DW898104	MSAM118134_3417_0328 LCM-dissected maize shoot apical meristem cDNA Zea mays cDNA, mRNA sequence	SAM	B73	7e-39
Cinful	Gypsy	DW898040	MSAM117979_2506_3419 LCM-dissected maize shoot apical meristem cDNA Zea mays cDNA, mRNA sequence	SAM	B73	2e-25
Cinful	Gypsy	EG094709	MSAM117815_0417_2497 LCM-dissected maize inbred line Mo17 shoot apical meristem cDNA Zea mays cDNA, mRNA sequence	SAM	Mo17	5e-28
Cinful	Gypsy	EG221799	MSAM117612_2108_1766 LCM-dissected maize inbred line Mo17 shoot apical meristem cDNA Zea mays cDNA, mRNA sequence	SAM	Mo17	9e-31
Cinful	Gypsy	DW897873	MSAM117600_2297_1237 LCM-dissected maize shoot apical meristem cDNA Zea mays cDNA, mRNA sequence	SAM	B73	8e-32
Cinful	Gypsy	EG094592	MSAM117588_1927_1371 LCM-dissected maize inbred line Mo17 shoot apical meristem cDNA Zea mays cDNA, mRNA sequence	SAM	Mo17	2e-21
Cinful	Gypsy	DW897737	MSAM117291_3635_3093 LCM-dissected maize shoot apical meristem cDNA Zea mays cDNA, mRNA sequence	SAM	B73	1e-28
Cinful	Gypsy	EG221635	MSAM117277_2579_1264 LCM-dissected maize inbred line Mo17 shoot apical meristem cDNA Zea mays cDNA, mRNA sequence	SAM	Mo17	9e-31
Cinful	Gypsy	DW766415	MSAM117111_1524_2025 LCM-dissected maize shoot apical meristem cDNA Zea mays cDNA, mRNA sequence	SAM	B73	3e-49
Cinful	Gypsy	DW766275	MSAM116750_1190_1103 LCM-dissected maize shoot apical meristem cDNA Zea mays cDNA, mRNA sequence	SAM	B73	1e-22
Cinful	Gypsy	EG094013	MSAM116546_1140_1271 LCM-dissected maize inbred line Mo17 shoot apical meristem cDNA Zea mays cDNA, mRNA sequence	SAM	Mo17	1e-23
Cinful	Gypsy	DW897159	MSAM115925_3477_1627 LCM-dissected maize shoot apical meristem cDNA Zea mays cDNA, mRNA sequence	SAM	B73	1e-36
Cinful	Gypsy	EG093645	MSAM115849_0051_1860 LCM-dissected maize inbred line Mo17 shoot apical meristem cDNA Zea mays cDNA, mRNA sequence	SAM	Mo17	8e-38
Cinful	Gypsy	EG220568	MSAM115176_3047_3229 LCM-dissected maize inbred line Mo17 shoot apical meristem cDNA Zea mays cDNA, mRNA sequence	SAM	Mo17	1e-22
Cinful	Gypsy	EG093192	MSAM114923_1586_1876 LCM-dissected maize inbred line Mo17 shoot apical meristem cDNA Zea mays cDNA, mRNA sequence	SAM	Mo17	8e-32
Cinful	Gypsy	DW763269	MSAM114895_1286_0384 LCM-dissected maize shoot apical meristem cDNA Zea mays cDNA, mRNA sequence	SAM	B73	4e-42
Cinful	Gypsy	DW894599	MSAM114854_3218_2085 LCM-dissected maize shoot apical meristem cDNA Zea mays cDNA, mRNA sequence	SAM	B73	1e-23
Cinful	Gypsy	DW894553	MSAM114755_2552_0124 LCM-dissected maize shoot apical meristem cDNA Zea mays cDNA, mRNA sequence	SAM	B73	2e-32
Cinful	Gypsy	EG220279	MSAM114613_2532_0110 LCM-dissected maize inbred line Mo17 shoot apical meristem cDNA Zea mays cDNA, mRNA sequence	SAM	Mo17	1e-41
Cinful	Gypsy	EG093026	MSAM114581_0158_1609 LCM-dissected maize inbred line Mo17 shoot apical meristem cDNA Zea mays cDNA, mRNA sequence	SAM	Mo17	1e-35
Cinful	Gypsy	EG220199	MSAM114463_2496_0766 LCM-dissected maize inbred line Mo17 shoot apical meristem cDNA Zea mays cDNA, mRNA sequence	SAM	Mo17	1e-34
Cinful	Gypsy	EG220192	MSAM114449_4007_1164 LCM-dissected maize inbred line Mo17 shoot apical meristem cDNA Zea mays cDNA, mRNA sequence	SAM	Mo17	2e-32
Cinful	Gypsy	EG092902	MSAM114362_1850_2940 LCM-dissected maize inbred line Mo17 shoot apical meristem cDNA Zea mays cDNA, mRNA sequence	SAM	Mo17	7e-26
Cinful	Gypsy	DW894329	MSAM114220_3251_3437 LCM-dissected maize shoot apical meristem cDNA Zea mays cDNA, mRNA sequence	SAM	B73	6e-33
Cinful	Gypsy	DW894286	MSAM114128_3722_0391 LCM-dissected maize shoot apical meristem cDNA Zea mays cDNA, mRNA sequence	SAM	B73	1e-28
Cinful	Gypsy	DW894269	MSAM114096_2245_1932 LCM-dissected maize shoot apical meristem cDNA Zea mays cDNA, mRNA sequence	SAM	B73	9e-50
Cinful	Gypsy	DW762905	MSAM114021_1291_3618 LCM-dissected maize shoot apical meristem cDNA Zea mays cDNA, mRNA sequence	SAM	B73	6e-52
Cinful	Gypsy	DW894149	MSAM113810_3079_0782 LCM-dissected maize shoot apical meristem cDNA Zea mays cDNA, mRNA sequence	SAM	B73	2e-32
Cinful	Gypsy	EG092593	MSAM113756_0497_2555 LCM-dissected maize inbred line Mo17 shoot apical meristem cDNA Zea mays cDNA, mRNA sequence	SAM	Mo17	6e-27
Cinful	Gypsy	DW894073	MSAM113615_3201_0672 LCM-dissected maize shoot apical meristem cDNA Zea mays cDNA, mRNA sequence	SAM	B73	1e-36
Cinful	Gypsy	DW762680	MSAM113505_1126_2793 LCM-dissected maize shoot apical meristem cDNA Zea mays cDNA, mRNA sequence	SAM	B73	9e-50
Cinful	Gypsy	EG092446	MSAM113488_0539_3488 LCM-dissected maize inbred line Mo17 shoot apical meristem cDNA Zea mays cDNA, mRNA sequence	SAM	Mo17	3e-24
Cinful	Gypsy	EG219634	MSAM113384_2611_3575 LCM-dissected maize inbred line Mo17 shoot apical meristem cDNA Zea mays cDNA, mRNA sequence	SAM	Mo17	6e-52
Cinful	Gypsy	DW762544	MSAM113197_0113_2543 LCM-dissected maize shoot apical meristem cDNA Zea mays cDNA, mRNA sequence	SAM	B73	2e-26
Cinful	Gypsy	EG219482	MSAM113078_2546_0451 LCM-dissected maize inbred line Mo17 shoot apical meristem cDNA Zea mays cDNA, mRNA sequence	SAM	Mo17	2e-25
Cinful	Gypsy	DW893589	MSAM112427_3861_3550 LCM-dissected maize shoot apical meristem cDNA Zea mays cDNA, mRNA sequence	SAM	B73	5e-28
Cinful	Gypsy	EG091811	MSAM112295_1148_2348 LCM-dissected maize inbred line Mo17 shoot apical meristem cDNA Zea mays cDNA, mRNA sequence	SAM	Mo17	5e-21
Cinful	Gypsy	DW762111	MSAM112146_1335_1500 LCM-dissected maize shoot apical meristem cDNA Zea mays cDNA, mRNA sequence	SAM	B73	1e-23
Cinful	Gypsy	DW893365	MSAM111937_2187_3375 LCM-dissected maize shoot apical meristem cDNA Zea mays cDNA, mRNA sequence	SAM	B73	5e-21
Cinful	Gypsy	DW761964	MSAM111805_0831_3053 LCM-dissected maize shoot apical meristem cDNA Zea mays cDNA, mRNA sequence	SAM	B73	2e-40
Cinful	Gypsy	DW761917	MSAM111681_1857_2304 LCM-dissected maize shoot apical meristem cDNA Zea mays cDNA, mRNA sequence	SAM	B73	5e-34
Cinful	Gypsy	EG091407	MSAM111593_1512_0656 LCM-dissected maize inbred line Mo17 shoot apical meristem cDNA Zea mays cDNA, mRNA sequence	SAM	Mo17	7e-26
Cinful	Gypsy	EG091375	MSAM111535_0411_3035 LCM-dissected maize inbred line Mo17 shoot apical meristem cDNA Zea mays cDNA, mRNA sequence	SAM	Mo17	5e-28
Cinful	Gypsy	DW761816	MSAM111437_1952_1474 LCM-dissected maize shoot apical meristem cDNA Zea mays cDNA, mRNA sequence	SAM	B73	3e-31
Cinful	Gypsy	EG091299	MSAM111364_0918_3237 LCM-dissected maize inbred line Mo17 shoot apical meristem cDNA Zea mays cDNA, mRNA sequence	SAM	Mo17	2e-25
Cinful	Gypsy	EG091281	MSAM111327_1146_3149 LCM-dissected maize inbred line Mo17 shoot apical meristem cDNA Zea mays cDNA, mRNA sequence	SAM	Mo17	1e-28
Cinful	Gypsy	EG091269	MSAM111311_0316_3472 LCM-dissected maize inbred line Mo17 shoot apical meristem cDNA Zea mays cDNA, mRNA sequence	SAM	Mo17	1e-23
Cinful	Gypsy	EG091190	MSAM111140_0239_1055 LCM-dissected maize inbred line Mo17 shoot apical meristem cDNA Zea mays cDNA, mRNA sequence	SAM	Mo17	9e-31
Cinful	Gypsy	EG090923	MSAM110633_0840_2510 LCM-dissected maize inbred line Mo17 shoot apical meristem cDNA Zea mays cDNA, mRNA sequence	SAM	Mo17	1e-29
Cinful	Gypsy	DW761404	MSAM110488_1880_1125 LCM-dissected maize shoot apical meristem cDNA Zea mays cDNA, mRNA sequence	SAM	B73	9e-44
Cinful	Gypsy	EG218137	MSAM110379_3056_3665 LCM-dissected maize inbred line Mo17 shoot apical meristem cDNA Zea mays cDNA, mRNA sequence	SAM	Mo17	1e-42
Cinful	Gypsy	EG090753	MSAM110307_0340_2556 LCM-dissected maize inbred line Mo17 shoot apical meristem cDNA Zea mays cDNA, mRNA sequence	SAM	Mo17	1e-28
Cinful	Gypsy	DW892647	MSAM110269_3183_1148 LCM-dissected maize shoot apical meristem cDNA Zea mays cDNA, mRNA sequence	SAM	B73	7e-26
Cinful	Gypsy	EG090671	MSAM110158_0334_0575 LCM-dissected maize inbred line Mo17 shoot apical meristem cDNA Zea mays cDNA, mRNA sequence	SAM	Mo17	9e-31
Cinful	Gypsy	DW761210	MSAM110029_1787_0476 LCM-dissected maize shoot apical meristem cDNA Zea mays cDNA, mRNA sequence	SAM	B73	1e-28
Cinful	Gypsy	EG090446	MSAM109746_1587_2610 LCM-dissected maize inbred line Mo17 shoot apical meristem cDNA Zea mays cDNA, mRNA sequence	SAM	Mo17	2e-27
Cinful	Gypsy	DW760948	MSAM109409_1367_0760 LCM-dissected maize shoot apical meristem cDNA Zea mays cDNA, mRNA sequence	SAM	B73	5e-40
Cinful	Gypsy	DW760937	MSAM109375_1492_2191 LCM-dissected maize shoot apical meristem cDNA Zea mays cDNA, mRNA sequence	SAM	B73	1e-35
Cinful	Gypsy	EG217426	MSAM109008_2506_2600 LCM-dissected maize inbred line Mo17 shoot apical meristem cDNA Zea mays cDNA, mRNA sequence	SAM	Mo17	2e-26
Cinful	Gypsy	EG217397	MSAM108958_3638_1595 LCM-dissected maize inbred line Mo17 shoot apical meristem cDNA Zea mays cDNA, mRNA sequence	SAM	Mo17	7e-26
Cinful	Gypsy	DW896229	MSAM108786_3948_1869 LCM-dissected maize shoot apical meristem cDNA Zea mays cDNA, mRNA sequence	SAM	B73	9e-44
Cinful	Gypsy	EG089917	MSAM108720_1485_3521 LCM-dissected maize inbred line Mo17 shoot apical meristem cDNA Zea mays cDNA, mRNA sequence	SAM	Mo17	2e-26
Cinful	Gypsy	EG089788	MSAM108503_0739_3790 LCM-dissected maize inbred line Mo17 shoot apical meristem cDNA Zea mays cDNA, mRNA sequence	SAM	Mo17	4e-29
Cinful	Gypsy	DW760522	MSAM108429_1924_2649 LCM-dissected maize shoot apical meristem cDNA Zea mays cDNA, mRNA sequence	SAM	B73	2e-27
Cinful	Gypsy	EG217113	MSAM108405_3869_1135 LCM-dissected maize inbred line Mo17 shoot apical meristem cDNA Zea mays cDNA, mRNA sequence	SAM	Mo17	3e-31
Cinful	Gypsy	DW895943	MSAM108044_3560_2533 LCM-dissected maize shoot apical meristem cDNA Zea mays cDNA, mRNA sequence	SAM	B73	9e-25
Cinful	Gypsy	EG216796	MSAM107819_2224_2755 LCM-dissected maize inbred line Mo17 shoot apical meristem cDNA Zea mays cDNA, mRNA sequence	SAM	Mo17	3e-24
Cinful	Gypsy	DW760216	MSAM107665_0492_0982 LCM-dissected maize shoot apical meristem cDNA Zea mays cDNA, mRNA sequence	SAM	B73	2e-25
Cinful	Gypsy	EG216647	MSAM107535_2145_2240 LCM-dissected maize inbred line Mo17 shoot apical meristem cDNA Zea mays cDNA, mRNA sequence	SAM	Mo17	3e-36
Cinful	Gypsy	DW760075	MSAM107329_1131_2345 LCM-dissected maize shoot apical meristem cDNA Zea mays cDNA, mRNA sequence	SAM	B73	7e-26
Cinful	Gypsy	DW895646	MSAM107311_3878_3228 LCM-dissected maize shoot apical meristem cDNA Zea mays cDNA, mRNA sequence	SAM	B73	9e-25
Cinful	Gypsy	DW759995	MSAM107136_1594_3039 LCM-dissected maize shoot apical meristem cDNA Zea mays cDNA, mRNA sequence	SAM	B73	2e-27
Cinful	Gypsy	EG216257	MSAM106733_3487_1090 LCM-dissected maize inbred line Mo17 shoot apical meristem cDNA Zea mays cDNA, mRNA sequence	SAM	Mo17	6e-27
Cinful	Gypsy	DW759705	MSAM106465_1655_0959 LCM-dissected maize shoot apical meristem cDNA Zea mays cDNA, mRNA sequence	SAM	B73	2e-38
Cinful	Gypsy	DW895158	MSAM106143_3446_1014 LCM-dissected maize shoot apical meristem cDNA Zea mays cDNA, mRNA sequence	SAM	B73	2e-38
Cinful	Gypsy	EG088408	MSAM105865_1679_3696 LCM-dissected maize inbred line Mo17 shoot apical meristem cDNA Zea mays cDNA, mRNA sequence	SAM	Mo17	2e-38
Cinful	Gypsy	EG235698	MSAM105607_3234_0959 LCM-dissected maize inbred line Mo17 shoot apical meristem cDNA Zea mays cDNA, mRNA sequence	SAM	Mo17	3e-31
Cinful	Gypsy	EG088243	MSAM105584_1054_1227 LCM-dissected maize inbred line Mo17 shoot apical meristem cDNA Zea mays cDNA, mRNA sequence	SAM	Mo17	1e-22
Cinful	Gypsy	DW759341	MSAM105564_1147_1923 LCM-dissected maize shoot apical meristem cDNA Zea mays cDNA, mRNA sequence	SAM	B73	4e-29
Cinful	Gypsy	DW759326	MSAM105533_0904_0599 LCM-dissected maize shoot apical meristem cDNA Zea mays cDNA, mRNA sequence	SAM	B73	3e-31
Cinful	Gypsy	EG235602	MSAM105396_2415_3109 LCM-dissected maize inbred line Mo17 shoot apical meristem cDNA Zea mays cDNA, mRNA sequence	SAM	Mo17	2e-27
Cinful	Gypsy	DW894814	MSAM105344_3144_1202 LCM-dissected maize shoot apical meristem cDNA Zea mays cDNA, mRNA sequence	SAM	B73	2e-33
Cinful	Gypsy	EG088079	MSAM105278_1761_2847 LCM-dissected maize inbred line Mo17 shoot apical meristem cDNA Zea mays cDNA, mRNA sequence	SAM	Mo17	2e-26
Cinful	Gypsy	EG235186	MSAM104630_3496_3354 LCM-dissected maize inbred line Mo17 shoot apical meristem cDNA Zea mays cDNA, mRNA sequence	SAM	Mo17	9e-25
Cinful	Gypsy	EG235059	MSAM104422_2905_3027 LCM-dissected maize inbred line Mo17 shoot apical meristem cDNA Zea mays cDNA, mRNA sequence	SAM	Mo17	2e-21
Cinful	Gypsy	DW758839	MSAM104397_1450_1647 LCM-dissected maize shoot apical meristem cDNA Zea mays cDNA, mRNA sequence	SAM	B73	1e-22
Cinful	Gypsy	DW758794	MSAM104262_0408_0909 LCM-dissected maize shoot apical meristem cDNA Zea mays cDNA, mRNA sequence	SAM	B73	4e-42
Cinful	Gypsy	DW892191	MSAM104166_2778_3902 LCM-dissected maize shoot apical meristem cDNA Zea mays cDNA, mRNA sequence	SAM	B73	1e-22
Cinful	Gypsy	EG234665	MSAM103697_2823_3794 LCM-dissected maize inbred line Mo17 shoot apical meristem cDNA Zea mays cDNA, mRNA sequence	SAM	Mo17	9e-25
Cinful	Gypsy	DW758521	MSAM103618_0323_0723 LCM-dissected maize shoot apical meristem cDNA Zea mays cDNA, mRNA sequence	SAM	B73	6e-33
Cinful	Gypsy	EG234334	MSAM103077_2661_0467 LCM-dissected maize inbred line Mo17 shoot apical meristem cDNA Zea mays cDNA, mRNA sequence	SAM	Mo17	3e-31
Cinful	Gypsy	DW758219	MSAM102888_1808_2369 LCM-dissected maize shoot apical meristem cDNA Zea mays cDNA, mRNA sequence	SAM	B73	5e-21
Cinful	Gypsy	EG234035	MSAM102483_2190_0334 LCM-dissected maize inbred line Mo17 shoot apical meristem cDNA Zea mays cDNA, mRNA sequence	SAM	Mo17	4e-23
Cinful	Gypsy	EG233910	MSAM102256_2323_3604 LCM-dissected maize inbred line Mo17 shoot apical meristem cDNA Zea mays cDNA, mRNA sequence	SAM	Mo17	7e-45
Cinful	Gypsy	EG233842	MSAM102148_2319_3641 LCM-dissected maize inbred line Mo17 shoot apical meristem cDNA Zea mays cDNA, mRNA sequence	SAM	Mo17	5e-40
Cinful	Gypsy	EG078773	MSAM102006_0469_3776 LCM-dissected maize inbred line Mo17 shoot apical meristem cDNA Zea mays cDNA, mRNA sequence	SAM	Mo17	1e-22
Cinful	Gypsy	DW891208	MSAM101824_2468_2909 LCM-dissected maize shoot apical meristem cDNA Zea mays cDNA, mRNA sequence	SAM	B73	1e-22
Cinful	Gypsy	EG233460	MSAM101434_2342_2246 LCM-dissected maize inbred line Mo17 shoot apical meristem cDNA Zea mays cDNA, mRNA sequence	SAM	Mo17	1e-41
Cinful	Gypsy	EG233341	MSAM101168_3035_2358 LCM-dissected maize inbred line Mo17 shoot apical meristem cDNA Zea mays cDNA, mRNA sequence	SAM	Mo17	2e-26
Cinful	Gypsy	DW890931	MSAM101166_3260_2656 LCM-dissected maize shoot apical meristem cDNA Zea mays cDNA, mRNA sequence	SAM	B73	3e-24
Cinful	Gypsy	EG093828	MSAM101088_0865_0285 LCM-dissected maize inbred line Mo17 shoot apical meristem cDNA Zea mays cDNA, mRNA sequence	SAM	Mo17	4e-35
Cinful	Gypsy	EG233258	MSAM101002_2181_2508 LCM-dissected maize inbred line Mo17 shoot apical meristem cDNA Zea mays cDNA, mRNA sequence	SAM	Mo17	8e-32
Cinful	Gypsy	DW757368	MSAM100698_1386_2318 LCM-dissected maize shoot apical meristem cDNA Zea mays cDNA, mRNA sequence	SAM	B73	6e-27
Cinful	Gypsy	DW890743	MSAM100667_3790_0929 LCM-dissected maize shoot apical meristem cDNA Zea mays cDNA, mRNA sequence	SAM	B73	5e-21
Cinful	Gypsy	EG091641	MSAM100665_1316_2119 LCM-dissected maize inbred line Mo17 shoot apical meristem cDNA Zea mays cDNA, mRNA sequence	SAM	Mo17	4e-22
Cinful	Gypsy	DW890717	MSAM100589_3456_2631 LCM-dissected maize shoot apical meristem cDNA Zea mays cDNA, mRNA sequence	SAM	B73	7e-45
Cinful	Gypsy	DW890583	MSAM100265_2842_3036 LCM-dissected maize shoot apical meristem cDNA Zea mays cDNA, mRNA sequence	SAM	B73	3e-36
Cinful	Gypsy	DW757177	MSAM100218_0573_0471 LCM-dissected maize shoot apical meristem cDNA Zea mays cDNA, mRNA sequence	SAM	B73	9e-25
Cinful	Gypsy	DW756842	MSAM099407_0187_2208 LCM-dissected maize shoot apical meristem cDNA Zea mays cDNA, mRNA sequence	SAM	B73	4e-22
Cinful	Gypsy	EG064674	MSAM099223_0210_2169 LCM-dissected maize inbred line Mo17 shoot apical meristem cDNA Zea mays cDNA, mRNA sequence	SAM	Mo17	2e-26
Cinful	Gypsy	DW756688	MSAM099031_1138_0523 LCM-dissected maize shoot apical meristem cDNA Zea mays cDNA, mRNA sequence	SAM	B73	2e-32
Cinful	Gypsy	DW756644	MSAM098936_0674_0219 LCM-dissected maize shoot apical meristem cDNA Zea mays cDNA, mRNA sequence	SAM	B73	1e-23
Cinful	Gypsy	EG229657	MSAM098810_2644_2996 LCM-dissected maize inbred line Mo17 shoot apical meristem cDNA Zea mays cDNA, mRNA sequence	SAM	Mo17	4e-35
Cinful	Gypsy	DW756488	MSAM098584_0970_2996 LCM-dissected maize shoot apical meristem cDNA Zea mays cDNA, mRNA sequence	SAM	B73	3e-31
Cinful	Gypsy	DW887795	MSAM098337_3816_1459 LCM-dissected maize shoot apical meristem cDNA Zea mays cDNA, mRNA sequence	SAM	B73	5e-21
Cinful	Gypsy	EG229235	MSAM098026_3037_3289 LCM-dissected maize inbred line Mo17 shoot apical meristem cDNA Zea mays cDNA, mRNA sequence	SAM	Mo17	2e-33
Cinful	Gypsy	DW756237	MSAM098016_0950_2651 LCM-dissected maize shoot apical meristem cDNA Zea mays cDNA, mRNA sequence	SAM	B73	2e-27
Cinful	Gypsy	EG229077	MSAM097724_2477_3237 LCM-dissected maize inbred line Mo17 shoot apical meristem cDNA Zea mays cDNA, mRNA sequence	SAM	Mo17	9e-44
Cinful	Gypsy	DW887315	MSAM097181_3341_1430 LCM-dissected maize shoot apical meristem cDNA Zea mays cDNA, mRNA sequence	SAM	B73	5e-21
Cinful	Gypsy	DW755680	MSAM096704_0796_3272 LCM-dissected maize shoot apical meristem cDNA Zea mays cDNA, mRNA sequence	SAM	B73	6e-46
Cinful	Gypsy	DW886988	MSAM096401_4042_0910 LCM-dissected maize shoot apical meristem cDNA Zea mays cDNA, mRNA sequence	SAM	B73	2e-27
Cinful	Gypsy	EG063227	MSAM096395_1615_0368 LCM-dissected maize inbred line Mo17 shoot apical meristem cDNA Zea mays cDNA, mRNA sequence	SAM	Mo17	9e-31
Cinful	Gypsy	EG063213	MSAM096368_1502_0783 LCM-dissected maize inbred line Mo17 shoot apical meristem cDNA Zea mays cDNA, mRNA sequence	SAM	Mo17	2e-33
Cinful	Gypsy	EG063149	MSAM096251_0200_3874 LCM-dissected maize inbred line Mo17 shoot apical meristem cDNA Zea mays cDNA, mRNA sequence	SAM	Mo17	7e-39
Cinful	Gypsy	EG228278	MSAM096111_3512_1779 LCM-dissected maize inbred line Mo17 shoot apical meristem cDNA Zea mays cDNA, mRNA sequence	SAM	Mo17	3e-30
Cinful	Gypsy	DW755446	MSAM096089_1516_1896 LCM-dissected maize shoot apical meristem cDNA Zea mays cDNA, mRNA sequence	SAM	B73	3e-37
Cinful	Gypsy	DW886732	MSAM095798_2390_1642 LCM-dissected maize shoot apical meristem cDNA Zea mays cDNA, mRNA sequence	SAM	B73	8e-32
Cinful	Gypsy	EG228053	MSAM095670_3460_1970 LCM-dissected maize inbred line Mo17 shoot apical meristem cDNA Zea mays cDNA, mRNA sequence	SAM	Mo17	1e-22
Cinful	Gypsy	EG062772	MSAM095524_0495_2444 LCM-dissected maize inbred line Mo17 shoot apical meristem cDNA Zea mays cDNA, mRNA sequence	SAM	Mo17	2e-45
Cinful	Gypsy	EG062603	MSAM095204_0657_0694 LCM-dissected maize inbred line Mo17 shoot apical meristem cDNA Zea mays cDNA, mRNA sequence	SAM	Mo17	3e-30
Cinful	Gypsy	EG062529	MSAM095069_0429_1836 LCM-dissected maize inbred line Mo17 shoot apical meristem cDNA Zea mays cDNA, mRNA sequence	SAM	Mo17	3e-37
Cinful	Gypsy	EG232701	MSAM094905_3866_1423 LCM-dissected maize inbred line Mo17 shoot apical meristem cDNA Zea mays cDNA, mRNA sequence	SAM	Mo17	1e-36
Cinful	Gypsy	EG232619	MSAM094745_2651_0979 LCM-dissected maize inbred line Mo17 shoot apical meristem cDNA Zea mays cDNA, mRNA sequence	SAM	Mo17	1e-28
Cinful	Gypsy	DW754783	MSAM094447_0522_3368 LCM-dissected maize shoot apical meristem cDNA Zea mays cDNA, mRNA sequence	SAM	B73	6e-33
Cinful	Gypsy	DW754777	MSAM094435_0681_2694 LCM-dissected maize shoot apical meristem cDNA Zea mays cDNA, mRNA sequence	SAM	B73	5e-47
[truncated: 23,283 more rows]
